# Supplementary material for: Gene Expression in Spontaneous Experimental Autoimmune Encephalomyelitis Is Linked to Human Multiple Sclerosis Risk Genes
Source: Front Immunol. 2020 Sep 18;11:2165. doi: 10.3389/fimmu.2020.02165 (PMC7531036; doi:10.3389/fimmu.2020.02165)
Supplement: Supplementary Table 1 — Results from k-means clustering (Figure 1A). [file Table_1.XLSX]

## Sheet: Table S1 Clustering
Clustering solution	Frequency (out of 100 runs)	Healthy and diseased animals clustered appart
Solution 1	34	TRUE
Solution 2	30	TRUE
Solution 3	22	TRUE
Solution 4	10	TRUE
Solution 5	3	FALSE
Solution 6	1	TRUE

## Sheet: Table S2 Diff. expression
Contrast	Gene symbol	Illumina ID	Entrez ID	p-value	adj. p-value	log(FC)	log(FC) 95% CI	mean expression	t-value	B-value
OSE4-OSE0	C2	ILMN_2612895	12263	1.14521e-13	2.46025e-09	2.95021	2.564 - 3.336	7.59325	15.8306	21.0726
OSE4-OSE0	H2-Eb1	ILMN_1239102	14969	9.5595e-13	1.02683e-08	5.14725	4.4 - 5.894	9.0525	14.274	19.111
OSE4-OSE0	H2-Aa	ILMN_2734729	14960	3.45501e-12	2.17702e-08	4.30412	3.638 - 4.97	7.72947	13.3937	17.9051
OSE4-OSE0	H2-Ab1	ILMN_2913716	14961	4.69472e-12	2.17702e-08	5.13758	4.331 - 5.944	8.65686	13.1902	17.6156
OSE4-OSE0	H2-Oa	ILMN_2773037	15001	5.06684e-12	2.17702e-08	2.77174	2.335 - 3.209	7.24353	13.1399	17.5434
OSE4-OSE0	Cd86	ILMN_1217041	12524	7.30361e-12	2.57906e-08	2.5804	2.166 - 2.995	7.86289	12.9011	17.197
OSE4-OSE0	H2-Ab1	ILMN_1226525	14961	8.40705e-12	2.57906e-08	5.77997	4.845 - 6.715	9.56701	12.8101	17.0635
OSE4-OSE0	Arhgap4	ILMN_2677876	171207	9.60408e-12	2.57906e-08	2.25514	1.888 - 2.622	7.79	12.7244	16.937
OSE4-OSE0	AK080297	ILMN_2461320		1.14129e-11	2.72426e-08	2.63875	2.205 - 3.072	7.85468	12.614	16.7729
OSE4-OSE0	Arhgap15	ILMN_1236507	76117	1.85598e-11	3.93833e-08	1.89315	1.574 - 2.212	6.46871	12.3069	16.3095
OSE4-OSE0	Cd3d	ILMN_2697415	12500	2.38836e-11	3.93833e-08	3.5186	2.919 - 4.118	7.11871	12.1499	16.0685
OSE4-OSE0	Cd74	ILMN_1221817	16149	2.4695e-11	3.93833e-08	5.63659	4.674 - 6.599	9.74259	12.1292	16.0366
OSE4-OSE0	Rasal3	ILMN_1232760	320484	2.48702e-11	3.93833e-08	2.09015	1.733 - 2.447	7.55664	12.1248	16.0298
OSE4-OSE0	Lck	ILMN_2651137	16818	2.61227e-11	3.93833e-08	2.50562	2.076 - 2.935	7.28516	12.0945	15.9828
OSE4-OSE0	Akap13	ILMN_2552983	75547	2.9253e-11	3.93833e-08	2.44895	2.027 - 2.871	7.61306	12.0247	15.8745
OSE4-OSE0	Cd74	ILMN_3089584	16149	2.93317e-11	3.93833e-08	5.65148	4.678 - 6.625	9.76334	12.0231	15.8719
OSE4-OSE0	Cd74	ILMN_1247832	16149	3.25819e-11	3.98914e-08	4.0744	3.369 - 4.78	7.58873	11.9586	15.7713
OSE4-OSE0	Cd3g	ILMN_2722784	12502	3.34239e-11	3.98914e-08	3.01158	2.489 - 3.534	6.93177	11.943	15.7468
OSE4-OSE0	H2-DMb1	ILMN_1244977	14999	3.82962e-11	4.33009e-08	3.27991	2.707 - 3.853	8.04077	11.8599	15.6164
OSE4-OSE0	Cox6a2	ILMN_2629581	12862	4.25334e-11	4.56872e-08	3.23448	2.666 - 3.802	7.57751	11.7962	15.5157
OSE4-OSE0	Sash3	ILMN_2933887	74131	4.83254e-11	4.94369e-08	2.76453	2.276 - 3.253	7.63312	11.719	15.3931
OSE4-OSE0	H2-Oa	ILMN_2867076	15001	5.23722e-11	5.11415e-08	2.40359	1.977 - 2.83	6.77712	11.6705	15.3159
OSE4-OSE0	Elf4	ILMN_1232925	56501	5.4898e-11	5.12772e-08	2.59959	2.137 - 3.062	7.04898	11.6422	15.2706
OSE4-OSE0	Arhgap30	ILMN_2954575	226652	5.75055e-11	5.14746e-08	2.65319	2.18 - 3.126	7.83795	11.6144	15.226
OSE4-OSE0	Cd86	ILMN_2743244	12524	6.69725e-11	5.75508e-08	2.64497	2.17 - 3.12	8.05112	11.5233	15.0794
OSE4-OSE0	Neurl3	ILMN_1214783	214854	7.35612e-11	5.88459e-08	1.38812	1.137 - 1.639	6.55924	11.4675	14.9891
OSE4-OSE0	H2-DMb1	ILMN_2589164	14999	7.3958e-11	5.88459e-08	3.33516	2.733 - 3.938	8.01788	11.4643	14.984
OSE4-OSE0	Cytip	ILMN_1251748	227929	9.45781e-11	7.25651e-08	3.72101	3.04 - 4.402	7.49035	11.3189	14.747
OSE4-OSE0	Ctsw	ILMN_2721399	13041	1.07636e-10	7.96753e-08	2.3435	1.912 - 2.775	7.01227	11.243	14.6223
OSE4-OSE0	Gimap8	ILMN_3088269	243374	1.11263e-10	7.96753e-08	1.70404	1.39 - 2.019	7.05013	11.2236	14.5903
OSE4-OSE0	Cdca7l	ILMN_2632034	217946	1.18158e-10	8.11455e-08	1.33189	1.085 - 1.578	6.88641	11.1885	14.5323
OSE4-OSE0	Itsn1	ILMN_2627268	16443	1.2087e-10	8.11455e-08	-0.911913	-1.081 - -0.743	7.82924	-11.1752	14.5104
OSE4-OSE0	Cxcl16	ILMN_2687586	66102	1.49402e-10	9.72609e-08	3.99292	3.245 - 4.741	8.38529	11.0522	14.3057
OSE4-OSE0	H2-K1	ILMN_2588139	14972	1.60086e-10	1.01151e-07	2.86284	2.324 - 3.401	8.03129	11.0123	14.2389
OSE4-OSE0	Cd6	ILMN_2769330	12511	1.88765e-10	1.14032e-07	2.22749	1.805 - 2.65	6.43611	10.9175	14.0796
OSE4-OSE0	Cd2	ILMN_2753697	12481	1.91088e-10	1.14032e-07	1.91081	1.548 - 2.274	6.42573	10.9104	14.0677
OSE4-OSE0	H2-D1	ILMN_2476267	14972	2.03974e-10	1.17742e-07	2.75836	2.233 - 3.284	11.1009	10.8731	14.0046
OSE4-OSE0	Itpripl1	ILMN_1230440	73338	2.1009e-10	1.17742e-07	1.77642	1.437 - 2.115	7.6709	10.8562	13.976
OSE4-OSE0	Cd3e	ILMN_1238847	12501	2.13831e-10	1.17742e-07	2.52057	2.039 - 3.002	6.71869	10.8461	13.9589
OSE4-OSE0	Arhgdib	ILMN_2789948	11857	2.19729e-10	1.17742e-07	3.14944	2.547 - 3.752	9.26536	10.8306	13.9325
OSE4-OSE0	Kcnk6	ILMN_1258376	52150	2.3358e-10	1.17742e-07	2.50607	2.025 - 2.987	8.44975	10.7958	13.8733
OSE4-OSE0	Hvcn1	ILMN_1243451	74096	2.3375e-10	1.17742e-07	3.18215	2.572 - 3.793	7.8579	10.7953	13.8726
OSE4-OSE0	C130026I21Rik	ILMN_1213824	620078	2.35671e-10	1.17742e-07	1.94053	1.568 - 2.313	6.57884	10.7907	13.8647
OSE4-OSE0	Irf8	ILMN_2673369	15900	2.52381e-10	1.22761e-07	2.0971	1.693 - 2.501	7.31025	10.7518	13.7983
OSE4-OSE0	Asb16	ILMN_1242093	217217	2.57145e-10	1.22761e-07	-1.1705	-1.396 - -0.945	8.84223	-10.7412	13.7802
OSE4-OSE0	Hcst	ILMN_1220418	23900	2.83499e-10	1.324e-07	2.15909	1.741 - 2.578	7.04976	10.6859	13.6856
OSE4-OSE0	Aif1	ILMN_2804487	11629	3.20943e-10	1.45005e-07	2.77219	2.231 - 3.313	9.13743	10.616	13.5653
OSE4-OSE0	Arhgap25	ILMN_3155245	232201	3.23988e-10	1.45005e-07	2.28664	1.84 - 2.733	7.3702	10.6107	13.5561
OSE4-OSE0	Gmfg	ILMN_1222471	63986	3.34198e-10	1.46369e-07	2.59297	2.086 - 3.1	7.57654	10.5932	13.526
OSE4-OSE0	Cyth4	ILMN_2416628	72318	3.40663e-10	1.46369e-07	2.59827	2.09 - 3.107	10.3171	10.5825	13.5074
OSE4-OSE0	Slamf7	ILMN_1245300	75345	3.70541e-10	1.55296e-07	2.2804	1.832 - 2.729	6.50915	10.5354	13.4258
OSE4-OSE0	Gmfg	ILMN_1227907	63986	3.75897e-10	1.55296e-07	2.5221	2.026 - 3.018	7.71202	10.5273	13.4119
OSE4-OSE0	Adap2	ILMN_2589256	216991	4.24611e-10	1.72112e-07	2.0108	1.613 - 2.409	8.09622	10.4593	13.2936
OSE4-OSE0	Gsdmd	ILMN_2748928	69146	4.38058e-10	1.74274e-07	2.31452	1.855 - 2.774	7.46453	10.442	13.2633
OSE4-OSE0	Arpc1b	ILMN_2860479	11867	4.48459e-10	1.74702e-07	2.36808	1.898 - 2.838	9.12089	10.4289	13.2405
OSE4-OSE0	Ccl5	ILMN_1231814	20304	4.55397e-10	1.74702e-07	3.96776	3.179 - 4.757	7.9461	10.4204	13.2256
OSE4-OSE0	Lat2	ILMN_3143483	56743	4.72607e-10	1.78123e-07	2.9847	2.39 - 3.579	8.98142	10.3998	13.1895
OSE4-OSE0	Btk	ILMN_1235934	12229	4.85768e-10	1.79927e-07	2.42732	1.943 - 2.912	7.59608	10.3846	13.1628
OSE4-OSE0	Inpp5d	ILMN_2959191	16331	5.18718e-10	1.88875e-07	2.20308	1.762 - 2.644	7.42897	10.3482	13.099
OSE4-OSE0	Ciita	ILMN_2678211	12265	5.42028e-10	1.93369e-07	2.24311	1.793 - 2.693	6.29751	10.3239	13.0563
OSE4-OSE0	Clec7a	ILMN_2663258	56644	5.51696e-10	1.93369e-07	4.10702	3.282 - 4.932	8.35108	10.3142	13.0391
OSE4-OSE0	Apobec1	ILMN_1257631	11810	5.58065e-10	1.93369e-07	2.74732	2.195 - 3.299	8.24498	10.3079	13.0279
OSE4-OSE0	Emr1	ILMN_1216880	13733	5.75134e-10	1.96121e-07	2.65714	2.122 - 3.192	7.17097	10.2913	12.9986
OSE4-OSE0	Havcr2	ILMN_2909597	171285	5.86029e-10	1.96713e-07	1.98383	1.584 - 2.384	7.13613	10.2809	12.9803
OSE4-OSE0	Fgd2	ILMN_2737903	26382	6.02175e-10	1.99024e-07	1.84968	1.476 - 2.223	7.8706	10.266	12.9539
OSE4-OSE0	Cp	ILMN_2520239	12870	6.22025e-10	2.02469e-07	1.81887	1.451 - 2.187	7.95411	10.2481	12.9223
OSE4-OSE0	Il6ra	ILMN_1255743	16194	6.72946e-10	2.13623e-07	1.64275	1.309 - 1.976	7.21385	10.205	12.8458
OSE4-OSE0	Adora3	ILMN_3061260	11542	6.82909e-10	2.13623e-07	1.30272	1.038 - 1.567	6.48735	10.1969	12.8315
OSE4-OSE0	Cdk2	ILMN_1233064	12566	6.86124e-10	2.13623e-07	1.86479	1.486 - 2.244	8.0724	10.1944	12.8269
OSE4-OSE0	Klhl6	ILMN_2840514	239743	7.04537e-10	2.16222e-07	2.41992	1.927 - 2.912	8.76239	10.1799	12.8011
OSE4-OSE0	Cryba4	ILMN_1258732	12959	7.56222e-10	2.28816e-07	1.84186	1.466 - 2.218	7.85973	10.1412	12.7322
OSE4-OSE0	Lgals3bp	ILMN_1258526	19039	7.68239e-10	2.29223e-07	2.73204	2.174 - 3.291	10.7383	10.1326	12.7168
OSE4-OSE0	Itsn1	ILMN_1244277	16443	8.11211e-10	2.36706e-07	-0.940954	-1.134 - -0.748	8.07939	-10.1029	12.6638
OSE4-OSE0	Cyba	ILMN_2806700	13057	8.20453e-10	2.36706e-07	3.76637	2.994 - 4.539	9.92826	10.0968	12.6527
OSE4-OSE0	Igf2bp3	ILMN_1218913	140488	8.2637e-10	2.36706e-07	2.12591	1.69 - 2.562	6.28987	10.0929	12.6457
OSE4-OSE0	Fyb	ILMN_3006219	23880	8.62122e-10	2.43697e-07	2.36043	1.875 - 2.846	7.21644	10.0699	12.6045
OSE4-OSE0	Elk3	ILMN_3119014	13713	8.93827e-10	2.46805e-07	1.84414	1.464 - 2.224	8.64416	10.0503	12.5693
OSE4-OSE0	Cd52	ILMN_2910934	23833	8.96092e-10	2.46805e-07	4.11136	3.264 - 4.959	10.0004	10.0489	12.5668
OSE4-OSE0	Clec7a	ILMN_1239843	56644	9.2315e-10	2.51038e-07	4.21729	3.347 - 5.088	8.35709	10.0328	12.5378
OSE4-OSE0	Bcl2a1b	ILMN_2660555	12045	9.55506e-10	2.56589e-07	3.69478	2.931 - 4.459	8.58396	10.0141	12.5042
OSE4-OSE0	Abi3	ILMN_1223041	66610	9.76239e-10	2.57441e-07	2.62528	2.082 - 3.169	8.60584	10.0025	12.4833
OSE4-OSE0	Laptm5	ILMN_1217849	16792	9.82646e-10	2.57441e-07	2.25524	1.788 - 2.722	12.4263	9.99897	12.4769
OSE4-OSE0	Arhgap9	ILMN_2650739	216445	1.10352e-09	2.85626e-07	1.56861	1.242 - 1.896	6.91649	9.93639	12.3638
OSE4-OSE0	Bcl2a1b	ILMN_2660263	12045	1.12512e-09	2.8775e-07	3.48017	2.754 - 4.206	8.88883	9.92596	12.3449
OSE4-OSE0	Lat2	ILMN_2473562	56743	1.14088e-09	2.88025e-07	2.1124	1.671 - 2.554	7.24231	9.91848	12.3313
OSE4-OSE0	Arl11	ILMN_2721149	219144	1.15301e-09	2.88025e-07	3.24895	2.57 - 3.928	7.75728	9.9128	12.321
OSE4-OSE0	Cmtm7	ILMN_2648409	102545	1.18062e-09	2.91531e-07	2.41624	1.911 - 2.922	7.60755	9.90009	12.2979
OSE4-OSE0	H2-D1	ILMN_2462745	14972	1.26961e-09	3.09943e-07	2.44089	1.928 - 2.954	11.8174	9.86111	12.227
OSE4-OSE0	H2-Ab1	ILMN_2631423	14961	1.2976e-09	3.13217e-07	4.97815	3.931 - 6.025	8.55168	9.84943	12.2057
OSE4-OSE0	Dennd1c	ILMN_2672353	70785	1.3189e-09	3.14821e-07	1.83691	1.45 - 2.224	7.12283	9.84072	12.1898
OSE4-OSE0	C1qa	ILMN_2776431	12259	1.35363e-09	3.1956e-07	3.12851	2.469 - 3.788	9.88985	9.82682	12.1644
OSE4-OSE0	Havcr2	ILMN_2721929	171285	1.42769e-09	3.26764e-07	2.16183	1.705 - 2.619	7.38983	9.79838	12.1124
OSE4-OSE0	Ikzf1	ILMN_2584685	22778	1.4287e-09	3.26764e-07	2.5133	1.982 - 3.045	8.0513	9.798	12.1117
OSE4-OSE0	AK054368	ILMN_1248022		1.42977e-09	3.26764e-07	1.63819	1.292 - 1.985	7.32144	9.7976	12.111
OSE4-OSE0	Igsf10	ILMN_2674966	242050	1.45002e-09	3.27902e-07	0.943953	0.744 - 1.144	7.32476	9.7901	12.0973
OSE4-OSE0	Lsp1	ILMN_1259400	16985	1.56202e-09	3.47298e-07	2.69069	2.119 - 3.262	8.28486	9.75048	12.0246
OSE4-OSE0	Hmha1	ILMN_2685023	70719	1.5766e-09	3.47298e-07	2.66036	2.095 - 3.226	7.87946	9.74554	12.0155
OSE4-OSE0	AI467606	ILMN_1213645	101602	1.59282e-09	3.47298e-07	2.10165	1.655 - 2.549	7.5672	9.7401	12.0055
OSE4-OSE0	H2-t9	ILMN_2588130	630294	1.61639e-09	3.47298e-07	2.73416	2.152 - 3.316	11.3491	9.73229	11.9912
OSE4-OSE0	Itgb7	ILMN_1227434	16421	1.62178e-09	3.47298e-07	2.27382	1.79 - 2.758	6.96339	9.73053	11.9879
OSE4-OSE0	Arpc1b	ILMN_1227836	11867	1.63279e-09	3.47298e-07	2.86924	2.258 - 3.48	9.28553	9.72693	11.9813
OSE4-OSE0	2310001H17Rik	ILMN_2637165		1.6632e-09	3.48889e-07	1.63644	1.288 - 1.985	6.84011	9.71714	11.9633
OSE4-OSE0	Arpc1b	ILMN_2860480	11867	1.67274e-09	3.48889e-07	2.78658	2.192 - 3.381	8.95663	9.7141	11.9577
OSE4-OSE0	B2m	ILMN_2739999	12010	1.74337e-09	3.57045e-07	1.8273	1.437 - 2.218	13.0025	9.69217	11.9173
OSE4-OSE0	Cd69	ILMN_1218240	12515	1.74509e-09	3.57045e-07	2.68434	2.111 - 3.258	6.58178	9.69165	11.9163
OSE4-OSE0	Casp8	ILMN_3097868	12370	1.76725e-09	3.57824e-07	1.83523	1.443 - 2.228	7.17732	9.68497	11.904
OSE4-OSE0	Btg1	ILMN_2866185	12226	1.79347e-09	3.57824e-07	1.95519	1.537 - 2.374	10.6741	9.67717	11.8896
OSE4-OSE0	Lcp2	ILMN_1216191	16822	1.82008e-09	3.57824e-07	1.4136	1.111 - 1.716	6.11105	9.66938	11.8752
OSE4-OSE0	C1qb	ILMN_2619620	12260	1.82354e-09	3.57824e-07	2.80939	2.207 - 3.411	11.7226	9.66837	11.8733
OSE4-OSE0	Icos	ILMN_2906430	54167	1.85205e-09	3.57824e-07	1.58623	1.246 - 1.926	6.71002	9.66017	11.8582
OSE4-OSE0	Iqgap2	ILMN_1218051	544963	1.86153e-09	3.57824e-07	2.31293	1.817 - 2.809	7.42274	9.65747	11.8532
OSE4-OSE0	Capg	ILMN_2773113	12332	1.86549e-09	3.57824e-07	3.33142	2.617 - 4.046	8.76713	9.65635	11.8511
OSE4-OSE0	H2-Q9	ILMN_2924419	110558	1.96457e-09	3.73494e-07	2.679	2.103 - 3.255	7.69932	9.62902	11.8005
OSE4-OSE0	Akna	ILMN_2787785	100182	2.04217e-09	3.84841e-07	1.46613	1.15 - 1.782	7.05135	9.60859	11.7626
OSE4-OSE0	Emr1	ILMN_2847787	13733	2.13662e-09	3.99139e-07	2.66654	2.09 - 3.243	7.30963	9.58479	11.7184
OSE4-OSE0	Coro1a	ILMN_2714796	12721	2.16972e-09	4.01828e-07	1.85371	1.453 - 2.255	10.7722	9.5767	11.7034
OSE4-OSE0	H2-T10	ILMN_2665266	15024	2.23436e-09	4.10262e-07	1.18354	0.927 - 1.44	6.93689	9.56127	11.6746
OSE4-OSE0	Irf5	ILMN_2621752	27056	2.43771e-09	4.43807e-07	2.28855	1.79 - 2.787	7.54796	9.51559	11.5894
OSE4-OSE0	Atf3	ILMN_2619408	11910	2.53697e-09	4.56096e-07	2.34393	1.833 - 2.855	6.76581	9.4947	11.5504
OSE4-OSE0	Gsdmd	ILMN_2941324	69146	2.55196e-09	4.56096e-07	1.95882	1.531 - 2.386	7.06035	9.49162	11.5446
OSE4-OSE0	Cyp4f18	ILMN_2770066	72054	2.57767e-09	4.56096e-07	4.35678	3.405 - 5.308	8.05099	9.48638	11.5348
OSE4-OSE0	Hmha1	ILMN_2560567	70719	2.61707e-09	4.56096e-07	1.95762	1.53 - 2.385	7.26949	9.47845	11.5199
OSE4-OSE0	Casp1	ILMN_1247592	12362	2.61827e-09	4.56096e-07	2.19601	1.716 - 2.676	9.22562	9.47821	11.5195
OSE4-OSE0	C3	ILMN_2759484	12266	2.63259e-09	4.56096e-07	2.51801	1.968 - 3.068	11.1919	9.47536	11.5142
OSE4-OSE0	Fxyd5	ILMN_1235493	18301	2.79767e-09	4.80819e-07	2.87472	2.244 - 3.505	7.99155	9.44362	11.4546
OSE4-OSE0	2310014H01Rik	ILMN_1252831	76448	2.89501e-09	4.93599e-07	2.09922	1.638 - 2.561	10.3683	9.42581	11.4211
OSE4-OSE0	Dock8	ILMN_2655163	76088	3.01867e-09	5.10631e-07	0.89256	0.696 - 1.089	6.52722	9.40404	11.3802
OSE4-OSE0	Gpr18	ILMN_1213809	110168	3.09812e-09	5.19975e-07	1.85553	1.446 - 2.265	6.36329	9.39054	11.3547
OSE4-OSE0	Fes	ILMN_2695793	14159	3.25399e-09	5.41904e-07	2.21102	1.722 - 2.7	7.98237	9.36507	11.3067
OSE4-OSE0	Cd6	ILMN_3117602	12511	3.34219e-09	5.52309e-07	1.93582	1.507 - 2.365	6.40935	9.3512	11.2805
OSE4-OSE0	Col6a2	ILMN_1216661	12834	3.44284e-09	5.61521e-07	1.48319	1.154 - 1.812	6.70294	9.33584	11.2514
OSE4-OSE0	Fcer1g	ILMN_2748875	14127	3.45021e-09	5.61521e-07	3.15888	2.458 - 3.86	11.0862	9.33473	11.2493
OSE4-OSE0	Ctsz	ILMN_2666007	64138	3.53975e-09	5.66184e-07	2.79894	2.177 - 3.421	8.96873	9.32148	11.2242
OSE4-OSE0	Cd52	ILMN_2771380	23833	3.58956e-09	5.66184e-07	2.89874	2.254 - 3.543	7.38019	9.31425	11.2105
OSE4-OSE0	Lamp2	ILMN_1217454	16784	3.60128e-09	5.66184e-07	1.46102	1.136 - 1.786	11.2713	9.31257	11.2073
OSE4-OSE0	Il10ra	ILMN_1219946	16154	3.61501e-09	5.66184e-07	2.11547	1.645 - 2.586	7.5579	9.3106	11.2036
OSE4-OSE0	Hhex	ILMN_1245731	15242	3.62573e-09	5.66184e-07	1.37446	1.069 - 1.68	7.23684	9.30907	11.2007
OSE4-OSE0	B4galt1	ILMN_2667369	14595	3.66724e-09	5.66184e-07	2.32152	1.805 - 2.838	7.35299	9.30319	11.1895
OSE4-OSE0	Gcnt1	ILMN_1256299	14537	3.66964e-09	5.66184e-07	1.77852	1.382 - 2.175	7.46222	9.30285	11.1889
OSE4-OSE0	B2m	ILMN_1216746	12010	3.70311e-09	5.66184e-07	1.85485	1.442 - 2.268	12.9153	9.29816	11.18
OSE4-OSE0	Cd6	ILMN_2769325	12511	3.72527e-09	5.66184e-07	1.54692	1.202 - 1.892	6.27982	9.29508	11.1741
OSE4-OSE0	Clic1	ILMN_2596611	114584	3.75082e-09	5.66184e-07	2.03399	1.581 - 2.487	7.47464	9.29156	11.1674
OSE4-OSE0	Ctss	ILMN_1246861	13040	3.76876e-09	5.66184e-07	2.63376	2.046 - 3.221	8.00431	9.28909	11.1628
OSE4-OSE0	Chgb	ILMN_2679377	12653	3.80291e-09	5.67346e-07	-0.879492	-1.076 - -0.683	10.6391	-9.28444	11.1539
OSE4-OSE0	Cd84	ILMN_2754698	12523	3.98301e-09	5.88349e-07	3.27033	2.539 - 4.002	7.63525	9.26059	11.1086
OSE4-OSE0	BC021614	ILMN_2591342	225884	3.99846e-09	5.88349e-07	1.16033	0.901 - 1.42	6.11044	9.25859	11.1048
OSE4-OSE0	Ctsz	ILMN_2839569	64138	4.04265e-09	5.90805e-07	2.84543	2.208 - 3.482	8.99607	9.25293	11.094
OSE4-OSE0	Camkk1	ILMN_1242310	55984	4.36499e-09	6.33602e-07	-0.967445	-1.185 - -0.75	9.41345	-9.21349	11.0188
OSE4-OSE0	Hist2h2ac	ILMN_1218380	319176	4.41778e-09	6.36961e-07	1.85008	1.434 - 2.266	11.2425	9.20732	11.007
OSE4-OSE0	Cxcl16	ILMN_1254723	66102	4.52639e-09	6.4827e-07	1.79742	1.392 - 2.202	6.31919	9.19486	10.9832
OSE4-OSE0	C1qc	ILMN_2715840	12262	4.61798e-09	6.55473e-07	2.94098	2.278 - 3.604	11.3496	9.18459	10.9635
OSE4-OSE0	Gngt2	ILMN_1246056	14710	4.65719e-09	6.55473e-07	2.59868	2.012 - 3.185	8.00253	9.18026	10.9552
OSE4-OSE0	Anxa3	ILMN_3135781	11745	4.66822e-09	6.55473e-07	1.92124	1.488 - 2.355	10.1172	9.17905	10.9529
OSE4-OSE0	Ctsh	ILMN_2872058	13036	4.73393e-09	6.60383e-07	3.08537	2.389 - 3.782	10.3608	9.17189	10.9392
OSE4-OSE0	Hgf	ILMN_1237666	15234	4.86605e-09	6.74435e-07	1.30657	1.011 - 1.602	6.29144	9.1578	10.9122
OSE4-OSE0	Pdpn	ILMN_2654754	14726	5.0802e-09	6.99603e-07	2.04767	1.583 - 2.512	10.4409	9.13578	10.87
OSE4-OSE0	Hist1h2af	ILMN_1219574	319173	5.15585e-09	7.02277e-07	2.69671	2.085 - 3.309	8.86291	9.12823	10.8555
OSE4-OSE0	Cyp4f18	ILMN_3090207	72054	5.16501e-09	7.02277e-07	3.57413	2.763 - 4.385	7.16432	9.12732	10.8537
OSE4-OSE0	Hk2	ILMN_1239397	15277	5.5111e-09	7.44623e-07	2.79406	2.158 - 3.43	8.95265	9.09424	10.7901
OSE4-OSE0	Emp3	ILMN_2984744	13732	5.71747e-09	7.67677e-07	2.91523	2.25 - 3.581	9.45275	9.07552	10.754
OSE4-OSE0	4922501L14Rik	ILMN_2606152	209601	5.75726e-09	7.68219e-07	-0.901949	-1.108 - -0.696	8.3674	-9.07199	10.7472
OSE4-OSE0	A630001G21Rik	ILMN_2523794	319997	5.80136e-09	7.69324e-07	1.33125	1.027 - 1.635	6.47846	9.06811	10.7397
OSE4-OSE0	Ptbp1	ILMN_1220115	19205	5.90322e-09	7.78031e-07	1.4955	1.154 - 1.837	8.42417	9.05926	10.7226
OSE4-OSE0	AK081204	ILMN_1216024	52187	5.96023e-09	7.80753e-07	-0.599394	-0.737 - -0.462	8.04164	-9.05438	10.7132
OSE4-OSE0	Kcnn4	ILMN_2765032	16534	6.19183e-09	8.05445e-07	1.59194	1.227 - 1.957	6.19966	9.03502	10.6758
OSE4-OSE0	Lancl1	ILMN_1226187	14768	6.22371e-09	8.05445e-07	-0.790654	-0.972 - -0.609	10.2459	-9.03241	10.6707
OSE4-OSE0	Fmnl3	ILMN_2599659	22379	6.27416e-09	8.05497e-07	1.27744	0.984 - 1.571	9.09803	9.02831	10.6628
OSE4-OSE0	Bgn	ILMN_2964042	12111	6.2991e-09	8.05497e-07	1.94833	1.501 - 2.395	9.81824	9.0263	10.6589
OSE4-OSE0	Itpripl2	ILMN_1223082	319622	6.40854e-09	8.14643e-07	1.61989	1.248 - 1.992	7.12724	9.01757	10.642
OSE4-OSE0	Epsti1	ILMN_2707865	108670	6.45828e-09	8.16136e-07	1.47689	1.137 - 1.816	6.324	9.01365	10.6344
OSE4-OSE0	Adcy7	ILMN_1221530	11513	6.58396e-09	8.27153e-07	1.09334	0.842 - 1.345	6.55999	9.00388	10.6155
OSE4-OSE0	Itpr2	ILMN_3155180	16439	6.96855e-09	8.7038e-07	1.06082	0.816 - 1.306	9.66322	8.97516	10.5597
OSE4-OSE0	Il15	ILMN_2610234	16168	7.4364e-09	9.23446e-07	0.872169	0.67 - 1.074	7.09954	8.94234	10.4959
OSE4-OSE0	Ctsh	ILMN_2775154	13036	7.56035e-09	9.31333e-07	3.07312	2.361 - 3.786	9.02048	8.934	10.4797
OSE4-OSE0	Arpc5	ILMN_2792809	67771	7.58956e-09	9.31333e-07	1.201	0.922 - 1.48	12.0466	8.93206	10.4759
OSE4-OSE0	Csf3r	ILMN_1255648	12986	7.62997e-09	9.31333e-07	1.48764	1.143 - 1.833	7.45937	8.92938	10.4707
OSE4-OSE0	Ikzf1	ILMN_3051466	22778	7.85278e-09	9.53115e-07	0.885689	0.68 - 1.091	5.97171	8.91488	10.4424
OSE4-OSE0	Mtus2	ILMN_2768482	77521	8.10004e-09	9.77602e-07	-0.577645	-0.712 - -0.443	7.35447	-8.89928	10.412
OSE4-OSE0	Cd68	ILMN_2689785	12514	8.30157e-09	9.96327e-07	3.81065	2.922 - 4.699	8.99147	8.88692	10.3878
OSE4-OSE0	Cp	ILMN_3083163	12870	8.37754e-09	9.99859e-07	2.55525	1.959 - 3.151	8.38482	8.88234	10.3789
OSE4-OSE0	Cd3e	ILMN_2784580	12501	8.49436e-09	1.00754e-06	1.73823	1.333 - 2.144	6.81406	8.87539	10.3653
OSE4-OSE0	H2-T22	ILMN_2633386	15039	8.5357e-09	1.00754e-06	1.8223	1.397 - 2.248	9.64318	8.87295	10.3605
OSE4-OSE0	Cmtm6	ILMN_1226069	67213	8.5851e-09	1.00783e-06	1.02402	0.785 - 1.263	8.78166	8.87005	10.3548
OSE4-OSE0	Cmtm3	ILMN_2679037	68119	8.85135e-09	1.02401e-06	1.74021	1.333 - 2.147	9.34436	8.85472	10.3248
OSE4-OSE0	Fbxo27	ILMN_2737738	233040	8.86561e-09	1.02401e-06	-0.777562	-0.959 - -0.596	8.34505	-8.85392	10.3232
OSE4-OSE0	Hist1h2an	ILMN_1248830	319170	8.86587e-09	1.02401e-06	2.33964	1.792 - 2.887	8.13125	8.8539	10.3232
OSE4-OSE0	Icam1	ILMN_2896601	15894	9.0402e-09	1.03856e-06	2.55512	1.957 - 3.154	8.172	8.84414	10.304
OSE4-OSE0	Fau	ILMN_2663832	14109	9.20047e-09	1.05135e-06	1.0413	0.797 - 1.285	12.5752	8.83533	10.2868
OSE4-OSE0	Gns	ILMN_1248555	75612	9.3278e-09	1.05521e-06	1.42069	1.087 - 1.754	10.9288	8.82845	10.2733
OSE4-OSE0	Insl3	ILMN_1249776	16336	9.33248e-09	1.05521e-06	1.51804	1.162 - 1.874	6.81912	8.8282	10.2728
OSE4-OSE0	Apbb1ip	ILMN_2755668	54519	9.42935e-09	1.05803e-06	1.17896	0.902 - 1.456	6.76743	8.82303	10.2626
OSE4-OSE0	Kcnk6	ILMN_3049650	52150	9.45593e-09	1.05803e-06	1.53176	1.172 - 1.891	6.87616	8.82162	10.2599
OSE4-OSE0	Anxa3	ILMN_1241171	11745	9.53518e-09	1.06137e-06	1.9552	1.496 - 2.415	10.3249	8.81744	10.2517
OSE4-OSE0	Bmf	ILMN_2497190	171543	9.64294e-09	1.06783e-06	0.96352	0.737 - 1.19	6.75275	8.81182	10.2406
OSE4-OSE0	Cd37	ILMN_2929526	12493	9.78009e-09	1.07747e-06	1.76483	1.35 - 2.18	6.88065	8.80476	10.2267
OSE4-OSE0	Hist1h2af	ILMN_1252136	319173	9.99065e-09	1.09505e-06	1.28488	0.982 - 1.588	11.7233	8.79411	10.2058
OSE4-OSE0	Gmip	ILMN_2727911	78816	1.04774e-08	1.14257e-06	1.66327	1.27 - 2.056	7.29864	8.77036	10.159
OSE4-OSE0	Acap1	ILMN_2642969	216859	1.06827e-08	1.15908e-06	1.67811	1.281 - 2.075	6.41915	8.76068	10.1399
OSE4-OSE0	Cx3cr1	ILMN_2625125	13051	1.08849e-08	1.17508e-06	1.54761	1.181 - 1.914	10.2316	8.75134	10.1215
OSE4-OSE0	Abcc3	ILMN_2685157	76408	1.11725e-08	1.18871e-06	2.2737	1.735 - 2.813	7.23573	8.73835	10.0959
OSE4-OSE0	S1pr2	ILMN_2773936	14739	1.12216e-08	1.18871e-06	1.79475	1.369 - 2.22	8.36819	8.73617	10.0915
OSE4-OSE0	Fxyd5	ILMN_2967266	18301	1.12621e-08	1.18871e-06	3.222	2.458 - 3.986	9.1911	8.73438	10.088
OSE4-OSE0	Gimap6	ILMN_1224859	231931	1.12939e-08	1.18871e-06	1.59125	1.214 - 1.969	7.10389	8.73298	10.0852
OSE4-OSE0	Aif1	ILMN_1212938	11629	1.1324e-08	1.18871e-06	2.67111	2.037 - 3.305	9.28648	8.73165	10.0826
OSE4-OSE0	Hist1h2ai	ILMN_1238276	319191	1.13432e-08	1.18871e-06	2.59799	1.982 - 3.214	9.77258	8.73081	10.0809
OSE4-OSE0	Haao	ILMN_2607951	107766	1.14095e-08	1.18985e-06	1.30036	0.992 - 1.609	6.41552	8.72791	10.0752
OSE4-OSE0	Cd63	ILMN_3128907	12512	1.15545e-08	1.1948e-06	1.10803	0.845 - 1.371	10.3431	8.72163	10.0628
OSE4-OSE0	Mms22l	ILMN_2935838	212377	1.15682e-08	1.1948e-06	0.73816	0.563 - 0.913	5.92536	8.72104	10.0616
OSE4-OSE0	Hcls1	ILMN_2685516	15163	1.16387e-08	1.19634e-06	2.15875	1.646 - 2.672	7.42455	8.71801	10.0556
OSE4-OSE0	Iqgap1	ILMN_2654495	29875	1.17023e-08	1.19715e-06	2.40922	1.837 - 2.982	9.19089	8.71531	10.0503
OSE4-OSE0	Hist1h2ao	ILMN_2745212	665433	1.19945e-08	1.2138e-06	1.68699	1.285 - 2.089	11.3732	8.70305	10.026
OSE4-OSE0	Akr1b8	ILMN_1219188	14187	1.20201e-08	1.2138e-06	1.02065	0.778 - 1.264	6.6924	8.702	10.0239
OSE4-OSE0	Creg2	ILMN_2731854	263764	1.20346e-08	1.2138e-06	-0.768329	-0.951 - -0.585	7.45144	-8.70139	10.0227
OSE4-OSE0	Btg1	ILMN_2866189	12226	1.2427e-08	1.24022e-06	1.816	1.383 - 2.249	9.89748	8.68547	9.99118
OSE4-OSE0	Fcgr1	ILMN_1229523	14129	1.24765e-08	1.24022e-06	2.07268	1.578 - 2.567	7.48768	8.6835	9.98727
OSE4-OSE0	H2-Q8	ILMN_2951592	15019	1.2533e-08	1.24022e-06	2.35737	1.795 - 2.92	7.23787	8.68126	9.98283
OSE4-OSE0	Col20a1	ILMN_1259632	73368	1.25786e-08	1.24022e-06	2.73903	2.085 - 3.393	7.53977	8.67945	9.97925
OSE4-OSE0	AK008281	ILMN_2520264		1.25852e-08	1.24022e-06	0.809448	0.616 - 1.003	5.75015	8.67919	9.97874
OSE4-OSE0	Cd53	ILMN_2657478	12508	1.29331e-08	1.26852e-06	1.88832	1.437 - 2.34	6.85719	8.66568	9.95191
OSE4-OSE0	H2-DMa	ILMN_2777769	14998	1.29905e-08	1.26852e-06	2.69717	2.052 - 3.342	8.98713	8.66348	9.94756
OSE4-OSE0	EG245297	ILMN_3076680	668662	1.32505e-08	1.28593e-06	-0.770196	-0.955 - -0.586	7.35414	-8.65367	9.92806
OSE4-OSE0	Axl	ILMN_2651715	26362	1.32885e-08	1.28593e-06	1.45517	1.107 - 1.804	11.2508	8.65225	9.92524
OSE4-OSE0	Hist1h2ae	ILMN_1226839	319166	1.33862e-08	1.28958e-06	2.56459	1.95 - 3.179	10.5398	8.64863	9.91803
OSE4-OSE0	Coro1b	ILMN_2788546	23789	1.35546e-08	1.29997e-06	1.03034	0.783 - 1.277	9.96593	8.64244	9.90574
OSE4-OSE0	Fcgr4	ILMN_2631161	246256	1.37611e-08	1.30401e-06	4.77316	3.628 - 5.918	8.79138	8.63496	9.89086
OSE4-OSE0	Lgals3	ILMN_1223317	16854	1.37774e-08	1.30401e-06	3.65692	2.78 - 4.534	10.4704	8.63438	9.88969
OSE4-OSE0	E2f2	ILMN_2836137	242705	1.37789e-08	1.30401e-06	1.45346	1.105 - 1.802	7.10593	8.63433	9.88959
OSE4-OSE0	Apoc1	ILMN_2599794	11812	1.39824e-08	1.31596e-06	3.08238	2.342 - 3.822	9.10696	8.62708	9.87516
OSE4-OSE0	Glipr1	ILMN_1215807	73690	1.4068e-08	1.31596e-06	2.06161	1.566 - 2.557	7.11254	8.62406	9.86915
OSE4-OSE0	Hist1h2af	ILMN_2795040	319173	1.40889e-08	1.31596e-06	2.90796	2.209 - 3.606	8.59925	8.62333	9.86769
OSE4-OSE0	Bach1	ILMN_2741677	12013	1.43199e-08	1.32695e-06	1.4275	1.084 - 1.771	9.33958	8.61529	9.85169
OSE4-OSE0	Grik1	ILMN_1243701	14805	1.433e-08	1.32695e-06	-0.809886	-1.005 - -0.615	8.68937	-8.61494	9.85099
OSE4-OSE0	Hist1h2ak	ILMN_2847144	319169	1.43993e-08	1.32764e-06	2.77256	2.106 - 3.439	8.55653	8.61256	9.84625
OSE4-OSE0	Chd1	ILMN_1254296	12648	1.45058e-08	1.33175e-06	0.984775	0.748 - 1.222	8.30932	8.60892	9.83899
OSE4-OSE0	BC006779	ILMN_1226639	229003	1.48919e-08	1.36038e-06	1.50755	1.144 - 1.871	6.75408	8.59596	9.81314
OSE4-OSE0	Elf1	ILMN_2659380	13709	1.49443e-08	1.36038e-06	1.12092	0.851 - 1.391	7.55083	8.59423	9.80968
OSE4-OSE0	Chaf1b	ILMN_2664686	110749	1.51431e-08	1.37266e-06	0.997888	0.757 - 1.239	6.40787	8.58771	9.79667
OSE4-OSE0	6030429G01Rik	ILMN_2959253	436022	1.55039e-08	1.39946e-06	1.11863	0.848 - 1.389	6.77221	8.57611	9.7735
OSE4-OSE0	Fcgr2b	ILMN_1228657	14130	1.59177e-08	1.43079e-06	3.82472	2.9 - 4.75	8.30378	8.56314	9.74757
OSE4-OSE0	9030625A04Rik	ILMN_2949217	210808	1.63419e-08	1.45902e-06	1.44621	1.096 - 1.797	7.27091	8.5502	9.72168
OSE4-OSE0	Hfe	ILMN_2870696	15216	1.63675e-08	1.45902e-06	1.50541	1.141 - 1.87	7.90413	8.54943	9.72014
OSE4-OSE0	Dnase2a	ILMN_2975892	13423	1.64936e-08	1.46418e-06	1.96567	1.489 - 2.442	6.75676	8.54566	9.71258
OSE4-OSE0	Igfbp7	ILMN_2764588	29817	1.66185e-08	1.4692e-06	1.3187	0.999 - 1.638	10.6732	8.54195	9.70515
OSE4-OSE0	Otud7a	ILMN_1245118	170711	1.69106e-08	1.4808e-06	-0.935565	-1.163 - -0.708	9.72226	-8.53339	9.688
OSE4-OSE0	Gdpd3	ILMN_2893879	68616	1.69811e-08	1.4808e-06	1.14196	0.865 - 1.419	6.84999	8.53135	9.6839
OSE4-OSE0	Frrs1	ILMN_2774349	20321	1.70004e-08	1.4808e-06	1.875	1.42 - 2.33	6.98858	8.53079	9.68278
OSE4-OSE0	Ikbke	ILMN_3161543	56489	1.70512e-08	1.4808e-06	1.7334	1.312 - 2.154	6.83858	8.52932	9.67985
OSE4-OSE0	Apobr	ILMN_2888834	171504	1.70944e-08	1.4808e-06	2.03357	1.54 - 2.528	7.24747	8.52808	9.67736
OSE4-OSE0	E2f2	ILMN_2673776	242705	1.75495e-08	1.51412e-06	1.56954	1.188 - 1.951	7.2183	8.51518	9.65149
OSE4-OSE0	Lcn2	ILMN_2712075	16819	1.76814e-08	1.51526e-06	5.93077	4.487 - 7.374	10.2217	8.51151	9.64412
OSE4-OSE0	Fam46c	ILMN_2684205	74645	1.77038e-08	1.51526e-06	2.59466	1.963 - 3.226	6.71204	8.51089	9.64287
OSE4-OSE0	Fam111a	ILMN_2718843	107373	1.82167e-08	1.55297e-06	1.96902	1.489 - 2.449	7.13459	8.49689	9.61475
OSE4-OSE0	Nlrc5	ILMN_3161790	434341	1.83057e-08	1.5544e-06	2.90148	2.194 - 3.609	7.45493	8.4945	9.60994
OSE4-OSE0	Cd63	ILMN_2653617	12512	1.85851e-08	1.57191e-06	1.49528	1.13 - 1.86	12.4593	8.48708	9.59503
OSE4-OSE0	4930523C07Rik	ILMN_1253602	67647	1.95036e-08	1.63819e-06	1.11178	0.84 - 1.384	6.6994	8.46347	9.54752
OSE4-OSE0	Coro1a	ILMN_2747060	12721	1.95823e-08	1.63819e-06	1.71302	1.294 - 2.132	8.03698	8.4615	9.54355
OSE4-OSE0	Itk	ILMN_2613422	16428	1.95976e-08	1.63819e-06	1.32521	1.001 - 1.65	6.48877	8.46112	9.54279
OSE4-OSE0	Gimap3	ILMN_1254241	83408	1.99808e-08	1.65922e-06	1.07575	0.812 - 1.339	6.32472	8.45165	9.52371
OSE4-OSE0	Cd180	ILMN_2905717	17079	2.00036e-08	1.65922e-06	2.25481	1.702 - 2.807	7.08923	8.4511	9.52259
OSE4-OSE0	H2-Q9	ILMN_2771182	110558	2.01263e-08	1.66045e-06	2.8962	2.186 - 3.606	6.987	8.44811	9.51657
OSE4-OSE0	Gls2	ILMN_2762640	216456	2.01731e-08	1.66045e-06	-1.04313	-1.299 - -0.787	9.29153	-8.44698	9.51428
OSE4-OSE0	Egr2	ILMN_2623983	13654	2.08254e-08	1.7076e-06	2.01081	1.517 - 2.505	6.71627	8.43144	9.48293
OSE4-OSE0	Cdt1	ILMN_2730463	67177	2.12887e-08	1.73896e-06	1.03196	0.778 - 1.286	7.18665	8.4207	9.46125
OSE4-OSE0	Hist1h2ao	ILMN_2836654	665433	2.17743e-08	1.77188e-06	2.58756	1.95 - 3.225	10.8157	8.40971	9.43904
OSE4-OSE0	Fgf18	ILMN_2764004	14172	2.24193e-08	1.81749e-06	-0.730413	-0.911 - -0.55	6.64781	-8.39549	9.41027
OSE4-OSE0	Arhgap17	ILMN_2715558	70497	2.26006e-08	1.8248e-06	1.04295	0.786 - 1.3	9.91788	8.39157	9.40234
OSE4-OSE0	Gimap7	ILMN_2595918	231932	2.26794e-08	1.8248e-06	1.59965	1.205 - 1.995	6.49974	8.38988	9.39891
OSE4-OSE0	Rpl29	ILMN_1225916	433941	2.28736e-08	1.83356e-06	0.740606	0.558 - 0.924	10.2873	8.38573	9.39051
OSE4-OSE0	1810011H11Rik	ILMN_2500157	69069	2.31457e-08	1.84847e-06	1.69876	1.279 - 2.119	6.70985	8.37997	9.37886
OSE4-OSE0	Atmin	ILMN_2701824	234776	2.3518e-08	1.87125e-06	-0.570188	-0.711 - -0.429	11.3564	-8.37221	9.36313
OSE4-OSE0	Gsg1	ILMN_1222441	14840	2.38917e-08	1.89397e-06	1.09299	0.822 - 1.364	6.33921	8.36455	9.3476
OSE4-OSE0	AK006928	ILMN_1250427		2.40476e-08	1.89932e-06	-0.621021	-0.775 - -0.467	7.61824	-8.36139	9.34119
OSE4-OSE0	Cd27	ILMN_3128992	21940	2.42402e-08	1.90752e-06	2.19186	1.649 - 2.735	6.65877	8.35752	9.33333
OSE4-OSE0	Iqgap1	ILMN_1239333	29875	2.47382e-08	1.93813e-06	1.85362	1.394 - 2.314	7.28192	8.34764	9.31329
OSE4-OSE0	Lpgat1	ILMN_1225938	226856	2.48097e-08	1.93813e-06	-0.721664	-0.901 - -0.543	10.7432	-8.34624	9.31044
OSE4-OSE0	Cp	ILMN_1232202	12870	2.53363e-08	1.9721e-06	1.40508	1.056 - 1.754	6.49196	8.33605	9.28974
OSE4-OSE0	Fermt3	ILMN_2649392	108101	2.57873e-08	1.99996e-06	2.16941	1.63 - 2.709	7.14449	8.3275	9.27235
OSE4-OSE0	Cxcr4	ILMN_2630459	12767	2.75303e-08	2.12746e-06	2.30377	1.729 - 2.879	7.05373	8.29583	9.20789
OSE4-OSE0	Chd1	ILMN_1258834	12648	2.78054e-08	2.14102e-06	1.04064	0.781 - 1.301	8.59434	8.29102	9.19808
OSE4-OSE0	Alg5	ILMN_1222503	66248	2.79843e-08	2.1471e-06	0.789774	0.592 - 0.987	9.94208	8.28791	9.19176
OSE4-OSE0	Clec4a3	ILMN_3161652	73149	2.82577e-08	2.16035e-06	1.74837	1.311 - 2.186	6.80479	8.28322	9.18218
OSE4-OSE0	Cst7	ILMN_1244891	13011	2.86226e-08	2.18049e-06	2.67064	2.002 - 3.339	7.31818	8.27702	9.16953
OSE4-OSE0	Gad2	ILMN_2460754	14417	2.98109e-08	2.26123e-06	-0.832178	-1.041 - -0.623	10.5128	-8.25737	9.12942
OSE4-OSE0	Chd6	ILMN_1252290	71389	2.99927e-08	2.26123e-06	-0.676352	-0.846 - -0.507	9.3103	-8.25444	9.12343
OSE4-OSE0	Dusp2	ILMN_3009243	13537	2.99981e-08	2.26123e-06	1.7066	1.278 - 2.135	6.86527	8.25435	9.12325
OSE4-OSE0	Ebi3	ILMN_2662322	50498	3.01341e-08	2.26353e-06	1.17369	0.879 - 1.468	6.90978	8.25217	9.11879
OSE4-OSE0	Mir17hg	ILMN_2419078		3.07738e-08	2.30353e-06	1.25637	0.941 - 1.572	6.47751	8.24204	9.09808
OSE4-OSE0	Apoc1	ILMN_1228469	11812	3.14547e-08	2.33894e-06	2.71796	2.034 - 3.402	7.83782	8.23149	9.0765
OSE4-OSE0	Golm1	ILMN_3148550	105348	3.16529e-08	2.33894e-06	1.35294	1.012 - 1.694	9.19671	8.22847	9.07031
OSE4-OSE0	E230029C05Rik	ILMN_1246132		3.16568e-08	2.33894e-06	1.14559	0.857 - 1.434	7.72724	8.22841	9.07019
OSE4-OSE0	Efna5	ILMN_2757641	13640	3.16823e-08	2.33894e-06	-0.696213	-0.871 - -0.521	9.79762	-8.22802	9.06939
OSE4-OSE0	Antxr2	ILMN_1214412	71914	3.21886e-08	2.36818e-06	1.40819	1.053 - 1.763	6.92488	8.22039	9.05376
OSE4-OSE0	Hist1h2ah	ILMN_2730329	319168	3.37239e-08	2.47267e-06	2.81041	2.1 - 3.521	8.25969	8.19797	9.00781
OSE4-OSE0	Aim1	ILMN_2590917	11630	3.51113e-08	2.56564e-06	1.43961	1.075 - 1.804	6.19313	8.1786	8.96804
OSE4-OSE0	Cd72	ILMN_2675669	12517	3.53094e-08	2.57136e-06	3.66467	2.736 - 4.593	7.81621	8.1759	8.9625
OSE4-OSE0	Aoah	ILMN_2962737	27052	3.58854e-08	2.60024e-06	1.92101	1.434 - 2.408	6.45199	8.16814	8.94654
OSE4-OSE0	Trnp1	ILMN_1253600	69539	3.5948e-08	2.60024e-06	-0.851076	-1.067 - -0.635	9.82602	-8.1673	8.94481
OSE4-OSE0	Lrrfip1	ILMN_1249559	16978	3.71043e-08	2.67186e-06	1.45015	1.082 - 1.819	6.84602	8.15212	8.91359
OSE4-OSE0	Fam101a	ILMN_1244695	73121	3.71869e-08	2.67186e-06	1.57711	1.176 - 1.978	6.72301	8.15105	8.91139
OSE4-OSE0	Sdr39u1	ILMN_2470889	654795	3.73765e-08	2.67653e-06	-0.755377	-0.947 - -0.563	11.7883	-8.14861	8.90638
OSE4-OSE0	Hoxb7	ILMN_2946184	15415	3.77772e-08	2.6874e-06	-0.69403	-0.871 - -0.517	10.5533	-8.1435	8.89586
OSE4-OSE0	Fam86	ILMN_1254549	70511	3.78421e-08	2.6874e-06	0.744585	0.555 - 0.934	6.7463	8.14268	8.89416
OSE4-OSE0	Cbln1	ILMN_1252953	12404	3.79046e-08	2.6874e-06	-1.02369	-1.284 - -0.763	10.2127	-8.14189	8.89253
OSE4-OSE0	Lamp2	ILMN_2605666	16784	3.80287e-08	2.6874e-06	1.40784	1.05 - 1.766	10.2482	8.14033	8.88931
OSE4-OSE0	Apaf1	ILMN_3143577	11783	3.84298e-08	2.70684e-06	1.27385	0.949 - 1.598	8.31508	8.1353	8.87896
OSE4-OSE0	Plxnd1	ILMN_2550095	67784	3.96739e-08	2.78063e-06	2.05127	1.528 - 2.575	7.41298	8.12005	8.84753
OSE4-OSE0	Ifitm3	ILMN_2658501	66141	3.97363e-08	2.78063e-06	2.14423	1.597 - 2.691	11.6782	8.1193	8.84598
OSE4-OSE0	H2afx	ILMN_2525605	15270	3.99125e-08	2.78389e-06	1.22161	0.91 - 1.533	11.7723	8.11719	8.84161
OSE4-OSE0	H2-Q9	ILMN_2675337	110558	4.11891e-08	2.86364e-06	1.82353	1.357 - 2.29	6.52189	8.10214	8.81055
OSE4-OSE0	Rpl10	ILMN_2740432	110954	4.21818e-08	2.9232e-06	0.779863	0.58 - 0.98	12.467	8.09076	8.78705
OSE4-OSE0	Ahnak	ILMN_2458765	66395	4.27086e-08	2.95019e-06	1.78192	1.325 - 2.238	10.0355	8.08484	8.77481
OSE4-OSE0	Hist1h2ah	ILMN_1246108	319168	4.29208e-08	2.95535e-06	2.82031	2.097 - 3.543	8.40421	8.08247	8.76991
OSE4-OSE0	Guca1a	ILMN_2723190	14913	4.33247e-08	2.97072e-06	1.28945	0.959 - 1.62	6.80075	8.078	8.76067
OSE4-OSE0	Iqgap2	ILMN_2908846	544963	4.34207e-08	2.97072e-06	1.61668	1.202 - 2.031	6.92972	8.07695	8.75849
OSE4-OSE0	Gpnmb	ILMN_2648669	93695	4.47516e-08	3.05206e-06	5.19758	3.862 - 6.533	10.0776	8.06255	8.7287
OSE4-OSE0	Cxcl9	ILMN_1215862	17329	4.52611e-08	3.07704e-06	4.6371	3.445 - 5.829	8.19611	8.05716	8.71752
OSE4-OSE0	Slc43a3	ILMN_1256416	58207	4.54721e-08	3.08163e-06	0.490194	0.364 - 0.616	5.69145	8.05494	8.71293
OSE4-OSE0	Dhx58	ILMN_2915689	80861	4.56501e-08	3.08396e-06	1.39592	1.037 - 1.755	7.35537	8.05308	8.70908
OSE4-OSE0	Tcra	ILMN_1228867	100038850	4.60113e-08	3.08756e-06	2.3391	1.737 - 2.941	9.07551	8.04933	8.7013
OSE4-OSE0	Lrrc3	ILMN_2514368	237387	4.61923e-08	3.08756e-06	1.22892	0.913 - 1.545	7.71054	8.04746	8.69742
OSE4-OSE0	Aak1	ILMN_2480669	269774	4.62561e-08	3.08756e-06	-0.845097	-1.063 - -0.628	11.9081	-8.0468	8.69606
OSE4-OSE0	Cmtm7	ILMN_1233809	102545	4.62781e-08	3.08756e-06	2.26214	1.68 - 2.844	8.00199	8.04657	8.69559
OSE4-OSE0	Grin3a	ILMN_2513378	242443	4.73002e-08	3.14597e-06	-0.853166	-1.073 - -0.633	10.7906	-8.03618	8.67403
OSE4-OSE0	Bcl2l11	ILMN_3157568	12125	4.86535e-08	3.226e-06	1.48291	1.1 - 1.866	7.7929	8.02276	8.64619
OSE4-OSE0	Coro6	ILMN_2710086	216961	4.93571e-08	3.26071e-06	-0.821408	-1.034 - -0.609	6.77061	-8.01594	8.63202
OSE4-OSE0	Chga	ILMN_2716146	12652	4.94806e-08	3.26071e-06	-1.17054	-1.473 - -0.868	9.38159	-8.01475	8.62955
OSE4-OSE0	Cnr2	ILMN_1235201	12802	4.98622e-08	3.26568e-06	1.51339	1.122 - 1.905	6.32358	8.0111	8.62197
OSE4-OSE0	Rps26	ILMN_2746234	27370	5.00775e-08	3.26568e-06	0.639269	0.474 - 0.805	12.7235	8.00905	8.61772
OSE4-OSE0	Cdk6	ILMN_2474052	12571	5.00827e-08	3.26568e-06	2.00917	1.49 - 2.529	7.40989	8.009	8.61761
OSE4-OSE0	Maneal	ILMN_3131846	215090	5.01641e-08	3.26568e-06	-0.833298	-1.049 - -0.618	10.0268	-8.00823	8.61601
OSE4-OSE0	3110047P20Rik	ILMN_2621169	319807	5.1964e-08	3.37264e-06	-0.654972	-0.825 - -0.485	7.5522	-7.9915	8.58121
OSE4-OSE0	Gngt2	ILMN_3154581	14710	5.27644e-08	3.41427e-06	1.37623	1.019 - 1.733	6.34835	7.98425	8.56612
OSE4-OSE0	Irf4	ILMN_2623699	16364	5.32378e-08	3.42786e-06	1.28784	0.954 - 1.622	6.10726	7.98001	8.55731
OSE4-OSE0	Ccl19	ILMN_2663403	24047	5.32935e-08	3.42786e-06	1.94638	1.441 - 2.452	6.46007	7.97952	8.55627
OSE4-OSE0	Col1a1	ILMN_2687872	12842	5.36431e-08	3.43262e-06	2.60193	1.926 - 3.278	7.07633	7.97642	8.54982
OSE4-OSE0	Cd28	ILMN_2591361	12487	5.36871e-08	3.43262e-06	1.50633	1.115 - 1.898	5.95671	7.97603	8.54901
OSE4-OSE0	E330016A19Rik	ILMN_1239863	214763	5.53787e-08	3.53027e-06	1.66948	1.235 - 2.104	7.51505	7.96133	8.51838
OSE4-OSE0	Ebf3	ILMN_2422615	13593	5.59934e-08	3.5589e-06	-0.885261	-1.116 - -0.655	11.1247	-7.95611	8.50748
OSE4-OSE0	Ebf2	ILMN_1251248	13592	5.80521e-08	3.67886e-06	-0.775989	-0.978 - -0.574	7.9522	-7.93902	8.47183
OSE4-OSE0	Cd44	ILMN_3114585	12505	5.8902e-08	3.71832e-06	1.84347	1.362 - 2.325	8.65566	7.93215	8.45748
OSE4-OSE0	Cotl1	ILMN_2915232	72042	5.9021e-08	3.71832e-06	1.62314	1.199 - 2.047	11.5126	7.9312	8.45549
OSE4-OSE0	Hpca	ILMN_2787238	15444	5.95373e-08	3.72075e-06	-0.881515	-1.112 - -0.651	10.7962	-7.92708	8.44689
OSE4-OSE0	Il2rg	ILMN_2568028	16186	5.95623e-08	3.72075e-06	0.582819	0.431 - 0.735	6.10096	7.92688	8.44648
OSE4-OSE0	Ahnak	ILMN_3079919	66395	5.97793e-08	3.72075e-06	1.77832	1.314 - 2.243	8.95146	7.92517	8.44288
OSE4-OSE0	Aldh3b1	ILMN_2953513	67689	5.98165e-08	3.72075e-06	1.35362	1 - 1.707	7.58133	7.92487	8.44227
OSE4-OSE0	Epb4.9	ILMN_2860699	13829	5.99256e-08	3.72075e-06	-0.917008	-1.157 - -0.677	10.5387	-7.92401	8.44047
OSE4-OSE0	H2-T22	ILMN_1214731	15039	6.0687e-08	3.7535e-06	1.66276	1.228 - 2.098	9.13219	7.91805	8.428
OSE4-OSE0	Arhgef4	ILMN_2760548	226970	6.09091e-08	3.7535e-06	-0.771357	-0.973 - -0.57	12.8159	-7.91632	8.4244
OSE4-OSE0	Coro1a	ILMN_2787257	12721	6.09771e-08	3.7535e-06	1.86078	1.374 - 2.348	10.0129	7.9158	8.42329
OSE4-OSE0	Limk1	ILMN_2653927	16885	6.11559e-08	3.75375e-06	-0.994298	-1.255 - -0.734	9.46754	-7.91441	8.4204
OSE4-OSE0	Ikzf1	ILMN_3127790	22778	6.20428e-08	3.78866e-06	1.30735	0.965 - 1.65	6.45559	7.90762	8.40619
OSE4-OSE0	Gna15	ILMN_2759933	14676	6.20774e-08	3.78866e-06	1.2002	0.886 - 1.515	6.70208	7.90735	8.40563
OSE4-OSE0	AF217545	ILMN_2549929	100044236	6.35945e-08	3.87026e-06	-1.04369	-1.318 - -0.77	9.88031	-7.89596	8.38179
OSE4-OSE0	Cyp4v3	ILMN_1251504	102294	6.38425e-08	3.87438e-06	1.44928	1.069 - 1.83	8.32912	7.89413	8.37795
OSE4-OSE0	Ctsc	ILMN_1238486	13032	6.40236e-08	3.87442e-06	2.61704	1.93 - 3.304	7.32944	7.89279	8.37515
OSE4-OSE0	Dgkb	ILMN_2442740	217480	6.46771e-08	3.90273e-06	-0.966457	-1.22 - -0.713	9.70268	-7.888	8.36512
OSE4-OSE0	H6pd	ILMN_1244188	100198	6.49577e-08	3.90273e-06	1.53563	1.132 - 1.939	7.74048	7.88596	8.36084
OSE4-OSE0	Dnajc27	ILMN_2618831	217378	6.52006e-08	3.90273e-06	-0.913238	-1.153 - -0.673	10.291	-7.88421	8.35716
OSE4-OSE0	Lonrf2	ILMN_1256063	381338	6.5241e-08	3.90273e-06	-0.925933	-1.169 - -0.683	11.2179	-7.88391	8.35655
OSE4-OSE0	Ifngr1	ILMN_2651575	15979	6.53997e-08	3.90273e-06	1.38367	1.02 - 1.747	8.21286	7.88277	8.35415
OSE4-OSE0	H2-Bl	ILMN_2835683	14963	6.60885e-08	3.92282e-06	2.46014	1.813 - 3.107	7.994	7.87783	8.3438
OSE4-OSE0	Il10rb	ILMN_1256085	16155	6.61688e-08	3.92282e-06	0.982156	0.724 - 1.24	6.69666	7.87726	8.3426
OSE4-OSE0	Tubg2	ILMN_1249684	103768	6.62842e-08	3.92282e-06	-0.829033	-1.047 - -0.611	11.2443	-7.87644	8.34088
OSE4-OSE0	Dram1	ILMN_1219820	71712	6.80958e-08	4.01896e-06	2.87104	2.115 - 3.627	7.31402	7.86374	8.31425
OSE4-OSE0	Golm1	ILMN_2623536	105348	6.94077e-08	4.07719e-06	1.29856	0.956 - 1.641	9.52503	7.85477	8.2954
OSE4-OSE0	Parm1	ILMN_2756704	231440	6.9462e-08	4.07719e-06	-0.804322	-1.016 - -0.592	10.5349	-7.8544	8.29463
OSE4-OSE0	Csf3r	ILMN_2806180	12986	7.01919e-08	4.08154e-06	1.3807	1.016 - 1.745	6.58936	7.84948	8.2843
OSE4-OSE0	A830007P12Rik	ILMN_1219067	227612	7.02146e-08	4.08154e-06	1.46205	1.076 - 1.848	7.33848	7.84933	8.28398
OSE4-OSE0	Fbxo40	ILMN_2619204	207215	7.02158e-08	4.08154e-06	-0.479506	-0.606 - -0.353	6.3073	-7.84932	8.28397
OSE4-OSE0	Il10rb	ILMN_1250260	16155	7.04285e-08	4.08154e-06	1.11859	0.823 - 1.414	6.38171	7.8479	8.28098
OSE4-OSE0	Hpse	ILMN_3006790	15442	7.06969e-08	4.08154e-06	1.8107	1.333 - 2.289	6.54779	7.84611	8.27722
OSE4-OSE0	A430084P05Rik	ILMN_2534201	327957	7.07103e-08	4.08154e-06	2.45418	1.806 - 3.102	6.59669	7.84602	8.27704
OSE4-OSE0	Casp4	ILMN_2811737	12363	7.0866e-08	4.08154e-06	2.60903	1.92 - 3.298	7.22346	7.84499	8.27486
OSE4-OSE0	A430093F15Rik	ILMN_1254452	403202	7.16444e-08	4.11534e-06	1.46053	1.075 - 1.846	6.06968	7.83986	8.26407
OSE4-OSE0	Dusp6	ILMN_2925711	67603	7.19611e-08	4.12251e-06	1.20571	0.887 - 1.524	10.3259	7.83778	8.25972
OSE4-OSE0	Lmo3	ILMN_3062075	109593	7.23435e-08	4.13339e-06	-0.797567	-1.008 - -0.587	8.15252	-7.83529	8.25448
OSE4-OSE0	Cmtm7	ILMN_2985447	102545	7.28839e-08	4.14214e-06	0.917015	0.674 - 1.16	6.07272	7.8318	8.24713
OSE4-OSE0	Bbs4	ILMN_2726448	102774	7.29075e-08	4.14214e-06	-0.637949	-0.807 - -0.469	9.89239	-7.83164	8.24681
OSE4-OSE0	Bst2	ILMN_1224110	69550	7.31243e-08	4.14214e-06	2.65541	1.953 - 3.358	7.74028	7.83025	8.24388
OSE4-OSE0	Ppcdc	ILMN_1254386	66812	7.32678e-08	4.14214e-06	1.06286	0.782 - 1.344	7.82698	7.82933	8.24194
OSE4-OSE0	H2-Q9	ILMN_2495446	110558	7.38432e-08	4.16371e-06	2.21081	1.626 - 2.796	6.84927	7.82566	8.23421
OSE4-OSE0	Dpp4	ILMN_2615096	13482	7.44499e-08	4.18693e-06	1.20617	0.887 - 1.526	6.48017	7.82182	8.22613
OSE4-OSE0	Klc1	ILMN_3163020	16593	7.46523e-08	4.18735e-06	-0.633183	-0.801 - -0.465	9.41826	-7.82054	8.22345
OSE4-OSE0	Ecm1	ILMN_2947526	13601	7.5872e-08	4.23052e-06	3.20786	2.357 - 4.058	8.38943	7.81294	8.20744
OSE4-OSE0	Myadml2	ILMN_1231340	68515	7.61093e-08	4.23052e-06	-0.977483	-1.237 - -0.718	8.50463	-7.81147	8.20435
OSE4-OSE0	Cd44	ILMN_1223697	12505	7.63749e-08	4.23052e-06	1.81445	1.333 - 2.296	9.40443	7.80984	8.20091
OSE4-OSE0	Ftl1	ILMN_1229517	14325	7.6515e-08	4.23052e-06	2.19728	1.614 - 2.78	10.6258	7.80898	8.1991
OSE4-OSE0	Dnajc6	ILMN_2733605	72685	7.66296e-08	4.23052e-06	-0.912392	-1.154 - -0.67	11.5443	-7.80828	8.19762
OSE4-OSE0	1110012J17Rik	ILMN_1257630	68617	7.66407e-08	4.23052e-06	-0.880334	-1.114 - -0.647	8.98769	-7.80821	8.19748
OSE4-OSE0	Gad1	ILMN_1234988	14415	7.68004e-08	4.23052e-06	-0.968426	-1.225 - -0.711	10.7923	-7.80723	8.19542
OSE4-OSE0	6030419C18Rik	ILMN_2599739	319477	7.75947e-08	4.26335e-06	-0.63025	-0.798 - -0.463	7.4471	-7.80241	8.18526
OSE4-OSE0	Gstm7	ILMN_2735294	68312	7.86524e-08	4.31043e-06	-1.16475	-1.474 - -0.855	8.93762	-7.79606	8.17188
OSE4-OSE0	Hoxb7	ILMN_2946183	15415	7.91536e-08	4.32686e-06	-0.635925	-0.805 - -0.467	11.1416	-7.79309	8.16561
OSE4-OSE0	Diras2	ILMN_2505845	68203	7.93638e-08	4.32734e-06	-0.907959	-1.149 - -0.667	11.0334	-7.79184	8.16299
OSE4-OSE0	Clip4	ILMN_2606470	78785	8.04774e-08	4.37695e-06	-0.590213	-0.747 - -0.433	10.6277	-7.78532	8.14922
OSE4-OSE0	Eif4ebp1	ILMN_2670398	13685	8.29936e-08	4.5024e-06	2.37272	1.74 - 3.005	7.71777	7.7709	8.1188
OSE4-OSE0	Jak3	ILMN_3006451	16453	8.33073e-08	4.50804e-06	1.27227	0.933 - 1.611	6.43036	7.76914	8.11507
OSE4-OSE0	Ccl19	ILMN_2836386	24047	8.4244e-08	4.53479e-06	2.0412	1.497 - 2.586	6.73714	7.76391	8.10403
OSE4-OSE0	D830030K20Rik	ILMN_3049465	320333	8.42799e-08	4.53479e-06	-0.812688	-1.03 - -0.596	8.45366	-7.76371	8.1036
OSE4-OSE0	Gnao1	ILMN_2773191	14681	8.4435e-08	4.53479e-06	-0.777023	-0.984 - -0.57	10.757	-7.76285	8.10179
OSE4-OSE0	H2-M3	ILMN_2670508	14991	8.51114e-08	4.55972e-06	1.56298	1.146 - 1.98	8.48407	7.75912	8.0939
OSE4-OSE0	2610524H06Rik	ILMN_2500434	66236	8.64366e-08	4.6192e-06	-0.554236	-0.702 - -0.406	10.4034	-7.7519	8.07864
OSE4-OSE0	Cdc42	ILMN_2946862	12540	8.72826e-08	4.65284e-06	0.8851	0.648 - 1.122	9.57683	7.74735	8.06901
OSE4-OSE0	Rap1gap2	ILMN_2940713	380711	9.05981e-08	4.81535e-06	-0.725158	-0.919 - -0.531	10.0217	-7.72994	8.03217
OSE4-OSE0	Cdkl2	ILMN_2657790	53886	9.07796e-08	4.81535e-06	-0.57434	-0.728 - -0.42	8.1925	-7.729	8.03019
OSE4-OSE0	Gpr65	ILMN_2693991	14744	9.14981e-08	4.84151e-06	1.31639	0.963 - 1.669	6.29665	7.72532	8.0224
OSE4-OSE0	Adam17	ILMN_1243942	11491	9.17819e-08	4.84459e-06	1.13899	0.834 - 1.444	7.46752	7.72388	8.01934
OSE4-OSE0	Gm885	ILMN_1254343	380732	9.2249e-08	4.85732e-06	1.75376	1.283 - 2.224	6.64596	7.72151	8.01433
OSE4-OSE0	A630001G21Rik	ILMN_2498455	319997	9.34408e-08	4.90107e-06	0.810362	0.593 - 1.028	5.93446	7.71553	8.00164
OSE4-OSE0	Araf	ILMN_2914271	11836	9.35363e-08	4.90107e-06	0.825575	0.604 - 1.047	8.93728	7.71505	8.00063
OSE4-OSE0	Fhod1	ILMN_2777491	234686	9.41846e-08	4.90927e-06	1.44655	1.058 - 1.835	7.8535	7.71183	7.99381
OSE4-OSE0	Fgf10	ILMN_2736497	14165	9.4417e-08	4.90927e-06	-0.832503	-1.056 - -0.609	8.27096	-7.71068	7.99137
OSE4-OSE0	Akt3	ILMN_2904321	23797	9.44229e-08	4.90927e-06	-0.591653	-0.751 - -0.433	10.4031	-7.71065	7.99131
OSE4-OSE0	Casp8	ILMN_1243876	12370	9.46067e-08	4.90927e-06	1.85718	1.358 - 2.356	7.32951	7.70974	7.98939
OSE4-OSE0	Cyp1b1	ILMN_1232716	13078	9.49263e-08	4.91398e-06	1.50499	1.101 - 1.909	6.6048	7.70817	7.98605
OSE4-OSE0	Igf2bp3	ILMN_1245610	140488	9.56798e-08	4.93934e-06	0.750723	0.549 - 0.953	5.92476	7.70449	7.97824
OSE4-OSE0	D14Ertd668e	ILMN_2827780	219132	9.59778e-08	4.93934e-06	1.66205	1.215 - 2.109	7.44652	7.70304	7.97517
OSE4-OSE0	Mms22l	ILMN_2601856	212377	9.62494e-08	4.93934e-06	0.694475	0.508 - 0.881	5.95998	7.70172	7.97237
OSE4-OSE0	Aif1	ILMN_1218123	11629	9.63359e-08	4.93934e-06	0.628755	0.46 - 0.798	6.05521	7.7013	7.97149
OSE4-OSE0	Apoe	ILMN_1216042	11816	9.90217e-08	5.05663e-06	1.43137	1.046 - 1.817	12.9025	7.6885	7.94431
OSE4-OSE0	Grn	ILMN_2595973	14824	9.92651e-08	5.05663e-06	2.72741	1.992 - 3.462	11.0157	7.68736	7.94188
OSE4-OSE0	Dnajc6	ILMN_1230224	72685	9.93296e-08	5.05663e-06	-0.849055	-1.078 - -0.62	11.9788	-7.68705	7.94124
OSE4-OSE0	Cntnap4	ILMN_2932508	170571	9.9756e-08	5.06633e-06	-0.857862	-1.089 - -0.627	9.76917	-7.68506	7.93701
OSE4-OSE0	Extl2	ILMN_1213855	58193	1.0304e-07	5.22075e-06	-0.64905	-0.824 - -0.474	11.9238	-7.67	7.905
OSE4-OSE0	Atg9b	ILMN_3160369	213948	1.03301e-07	5.22169e-06	-0.744481	-0.946 - -0.543	8.52283	-7.66882	7.90249
OSE4-OSE0	Hist1h2ao	ILMN_2981801	665433	1.04231e-07	5.25633e-06	1.69731	1.239 - 2.156	6.57681	7.66465	7.89363
OSE4-OSE0	Cdadc1	ILMN_2639588	71891	1.05093e-07	5.26982e-06	-0.664251	-0.844 - -0.485	8.60394	-7.66082	7.88549
OSE4-OSE0	Il27ra	ILMN_2591156	50931	1.05207e-07	5.26982e-06	0.761104	0.555 - 0.967	6.11568	7.66032	7.88442
OSE4-OSE0	Anxa2	ILMN_2657175	12306	1.05234e-07	5.26982e-06	1.5882	1.159 - 2.018	11.5793	7.6602	7.88416
OSE4-OSE0	6430571L13Rik	ILMN_1223546	235599	1.05774e-07	5.28017e-06	-0.814047	-1.034 - -0.594	8.04117	-7.65782	7.87911
OSE4-OSE0	2410022L05Rik	ILMN_1234516	66423	1.05933e-07	5.28017e-06	-0.658609	-0.837 - -0.48	10.2914	-7.65713	7.87762
OSE4-OSE0	H2-T23	ILMN_1223179	15040	1.07591e-07	5.35043e-06	2.76234	2.014 - 3.51	8.49025	7.64991	7.86227
OSE4-OSE0	Cd22	ILMN_3159170	12483	1.07954e-07	5.35608e-06	1.58874	1.158 - 2.019	6.50084	7.64835	7.85894
OSE4-OSE0	Col12a1	ILMN_2862538	12816	1.08904e-07	5.39077e-06	0.955036	0.696 - 1.214	7.23793	7.64428	7.85028
OSE4-OSE0	AK037708	ILMN_2561993		1.09461e-07	5.39977e-06	0.964732	0.703 - 1.226	5.99509	7.64191	7.84524
OSE4-OSE0	Rnase4	ILMN_2875251	58809	1.09589e-07	5.39977e-06	2.11478	1.541 - 2.688	8.32476	7.64137	7.84408
OSE4-OSE0	Emp3	ILMN_1248028	13732	1.10847e-07	5.4398e-06	2.59966	1.894 - 3.305	8.38983	7.63607	7.8328
OSE4-OSE0	Cd9	ILMN_2725414	12527	1.10911e-07	5.4398e-06	1.53197	1.116 - 1.948	10.9183	7.6358	7.83223
OSE4-OSE0	Rbfox3	ILMN_3110132	52897	1.11161e-07	5.4398e-06	-0.954415	-1.213 - -0.695	11.5898	-7.63476	7.83
OSE4-OSE0	Ldb2	ILMN_2754435	16826	1.11491e-07	5.44354e-06	-0.71138	-0.904 - -0.518	9.1816	-7.63339	7.82708
OSE4-OSE0	Ccl8	ILMN_1238886	20307	1.18011e-07	5.74882e-06	3.75014	2.729 - 4.771	7.00121	7.60704	7.77089
OSE4-OSE0	6330527O06Rik	ILMN_1252349	76161	1.19932e-07	5.82919e-06	-0.689344	-0.877 - -0.501	12.7067	-7.59956	7.75492
OSE4-OSE0	C1qtnf4	ILMN_1252584	67445	1.20763e-07	5.84791e-06	-0.872372	-1.11 - -0.634	9.68228	-7.59637	7.74809
OSE4-OSE0	Il7r	ILMN_2680827	16197	1.21002e-07	5.84791e-06	1.90232	1.384 - 2.421	6.65166	7.59545	7.74614
OSE4-OSE0	AK045535	ILMN_2726742	319752	1.21134e-07	5.84791e-06	-0.686569	-0.874 - -0.499	10.9714	-7.59495	7.74507
OSE4-OSE0	Gfra4	ILMN_2738522	14588	1.22354e-07	5.89355e-06	-0.596078	-0.759 - -0.433	6.82513	-7.59031	7.73516
OSE4-OSE0	Fads6	ILMN_2475376	328035	1.24631e-07	5.98982e-06	-0.915223	-1.165 - -0.665	10.7284	-7.58178	7.71692
OSE4-OSE0	Hexa	ILMN_2773624	15211	1.25395e-07	6.01307e-06	2.14687	1.56 - 2.734	10.1824	7.57896	7.71088
OSE4-OSE0	BC013712	ILMN_2746681	230787	1.26153e-07	6.03524e-06	1.47808	1.074 - 1.882	6.42038	7.57617	7.70493
OSE4-OSE0	Aak1	ILMN_3127491	269774	1.26419e-07	6.03524e-06	-0.863722	-1.1 - -0.628	11.3887	-7.5752	7.70284
OSE4-OSE0	Cacna2d3	ILMN_2762672	12294	1.27359e-07	6.05834e-06	-0.796315	-1.014 - -0.578	9.66646	-7.57177	7.69552
OSE4-OSE0	H2-DMb2	ILMN_2979639	15000	1.27551e-07	6.05834e-06	1.22115	0.887 - 1.555	6.05498	7.57108	7.69403
OSE4-OSE0	Igf2bp3	ILMN_1226175	140488	1.27749e-07	6.05834e-06	1.109	0.806 - 1.412	5.83635	7.57036	7.69249
OSE4-OSE0	Ank1	ILMN_1244879	11733	1.31576e-07	6.22609e-06	-1.20183	-1.531 - -0.872	11.0248	-7.55673	7.66331
OSE4-OSE0	Auts2	ILMN_3052726	319974	1.31993e-07	6.23212e-06	-0.823782	-1.05 - -0.598	7.73617	-7.55526	7.66018
OSE4-OSE0	Nsa2	ILMN_2648386	59050	1.32616e-07	6.24779e-06	0.778403	0.565 - 0.992	11.1928	7.55309	7.65552
OSE4-OSE0	Limd1	ILMN_2615259	29806	1.35887e-07	6.38786e-06	0.604932	0.439 - 0.771	8.07582	7.54185	7.63143
OSE4-OSE0	Auh	ILMN_2543417	11992	1.36297e-07	6.39316e-06	1.05212	0.763 - 1.341	6.05912	7.54046	7.62845
OSE4-OSE0	Syt7	ILMN_2433119	54525	1.36872e-07	6.3963e-06	-1.03713	-1.322 - -0.752	9.90497	-7.53852	7.62429
OSE4-OSE0	Gspt2	ILMN_2671253	14853	1.36959e-07	6.3963e-06	-0.650798	-0.83 - -0.472	9.72302	-7.53822	7.62365
OSE4-OSE0	Col5a1	ILMN_2748402	12831	1.37309e-07	6.39872e-06	1.88756	1.369 - 2.406	7.48927	7.53705	7.62113
OSE4-OSE0	Jak3	ILMN_1219155	16453	1.37818e-07	6.40206e-06	1.5938	1.156 - 2.032	7.01121	7.53534	7.61748
OSE4-OSE0	Batf3	ILMN_2526739	381319	1.38082e-07	6.40206e-06	0.877872	0.637 - 1.119	6.43543	7.53446	7.61558
OSE4-OSE0	BC023483	ILMN_2447991		1.38275e-07	6.40206e-06	-0.773804	-0.987 - -0.561	9.70666	-7.53382	7.6142
OSE4-OSE0	Hoxb6	ILMN_2675708	15414	1.39895e-07	6.46313e-06	-0.919238	-1.172 - -0.666	8.96159	-7.52845	7.60269
OSE4-OSE0	Ifi30	ILMN_1228213	65972	1.44756e-07	6.67337e-06	3.69468	2.676 - 4.713	8.46601	7.51271	7.5689
OSE4-OSE0	Tmem173	ILMN_2736197	72512	1.45327e-07	6.68535e-06	1.48862	1.078 - 1.899	6.72832	7.5109	7.56501
OSE4-OSE0	AK049998	ILMN_1237789		1.47678e-07	6.77901e-06	0.877811	0.635 - 1.12	6.12442	7.50351	7.54914
OSE4-OSE0	Fam110b	ILMN_2766755	242297	1.48706e-07	6.81163e-06	-0.629335	-0.803 - -0.456	9.99921	-7.50032	7.54228
OSE4-OSE0	Casp4	ILMN_1254655	12363	1.50547e-07	6.86748e-06	1.20651	0.873 - 1.54	6.16348	7.49466	7.53011
OSE4-OSE0	1500031L02Rik	ILMN_2982736	66994	1.50565e-07	6.86748e-06	-0.632708	-0.808 - -0.458	10.58	-7.4946	7.52999
OSE4-OSE0	AK009977	ILMN_2499598		1.51139e-07	6.87906e-06	-0.495892	-0.633 - -0.359	6.72779	-7.49285	7.52623
OSE4-OSE0	Apobec3	ILMN_1259368	80287	1.51822e-07	6.89553e-06	1.439	1.041 - 1.837	6.4958	7.49078	7.52177
OSE4-OSE0	B3gnt5	ILMN_1216368	108105	1.55102e-07	7.02964e-06	1.0029	0.725 - 1.281	6.20737	7.48095	7.50063
OSE4-OSE0	Gstm5	ILMN_2705777	14866	1.55879e-07	7.05e-06	-0.786833	-1.005 - -0.569	10.9997	-7.47866	7.49569
OSE4-OSE0	Gatsl2	ILMN_3036708	80909	1.57418e-07	7.10462e-06	-0.735292	-0.939 - -0.532	9.68157	-7.47414	7.48597
OSE4-OSE0	1810011H11Rik	ILMN_1222269	69069	1.59644e-07	7.17659e-06	1.48617	1.074 - 1.898	6.41011	7.46769	7.47208
OSE4-OSE0	Ntrk2	ILMN_2451238	18212	1.5992e-07	7.17659e-06	-0.873067	-1.115 - -0.631	10.5508	-7.4669	7.47037
OSE4-OSE0	Trim30d	ILMN_2695412	209387	1.60014e-07	7.17659e-06	1.33596	0.965 - 1.707	6.91731	7.46663	7.46979
OSE4-OSE0	Fam176b	ILMN_2890357	230752	1.61444e-07	7.22562e-06	1.14142	0.825 - 1.458	7.35554	7.46255	7.46099
OSE4-OSE0	Eef1a1	ILMN_1244894	13627	1.62767e-07	7.26971e-06	0.745409	0.538 - 0.952	6.77372	7.4588	7.45292
OSE4-OSE0	Cldn10	ILMN_1214954	58187	1.64535e-07	7.33342e-06	-1.15757	-1.479 - -0.836	11.0974	-7.45384	7.44223
OSE4-OSE0	Gsg2	ILMN_1235363	14841	1.66378e-07	7.40019e-06	0.930386	0.672 - 1.189	6.13106	7.44873	7.43122
OSE4-OSE0	Dpp6	ILMN_1214188	13483	1.67298e-07	7.42576e-06	-0.804025	-1.028 - -0.58	11.2283	-7.4462	7.42576
OSE4-OSE0	C130026I21Rik	ILMN_3162925	620078	1.69233e-07	7.48932e-06	0.617493	0.446 - 0.789	6.07626	7.44093	7.41438
OSE4-OSE0	Lbp	ILMN_2771237	16803	1.69588e-07	7.48932e-06	1.76394	1.273 - 2.255	6.58599	7.43997	7.41231
OSE4-OSE0	Frmd4a	ILMN_1215203	209630	1.69776e-07	7.48932e-06	0.76248	0.55 - 0.975	8.27773	7.43946	7.41122
OSE4-OSE0	Dync1i1	ILMN_2996877	13426	1.7045e-07	7.50366e-06	-0.96422	-1.233 - -0.696	9.717	-7.43765	7.40729
OSE4-OSE0	AK038705	ILMN_1255250		1.71215e-07	7.5219e-06	0.779314	0.562 - 0.996	6.20176	7.43559	7.40287
OSE4-OSE0	Haao	ILMN_2600365	107766	1.73831e-07	7.62127e-06	0.748616	0.54 - 0.957	5.95153	7.42865	7.38786
OSE4-OSE0	Gfod1	ILMN_2859032	328232	1.76829e-07	7.73691e-06	-0.698298	-0.893 - -0.503	9.49256	-7.42081	7.37095
OSE4-OSE0	Rbfox3	ILMN_2505510	52897	1.78193e-07	7.78071e-06	-1.09958	-1.407 - -0.792	12.062	-7.4173	7.36335
OSE4-OSE0	Fmnl3	ILMN_2599657	22379	1.78862e-07	7.79409e-06	1.14116	0.822 - 1.46	8.55683	7.41558	7.35965
OSE4-OSE0	Ehd4	ILMN_1224768	98878	1.80623e-07	7.85489e-06	0.951771	0.686 - 1.218	10.22	7.4111	7.34995
OSE4-OSE0	Inadl	ILMN_2708580	12695	1.83971e-07	7.98434e-06	-0.949942	-1.216 - -0.684	8.27222	-7.4027	7.33178
OSE4-OSE0	AK020893	ILMN_2455447		1.84426e-07	7.98795e-06	-0.553892	-0.709 - -0.399	8.27035	-7.40157	7.32934
OSE4-OSE0	Cdk2	ILMN_2717613	12566	1.87638e-07	8.10681e-06	1.28586	0.926 - 1.646	7.31937	7.39367	7.31226
OSE4-OSE0	Grb10	ILMN_2518412	14783	1.87925e-07	8.10681e-06	-0.559649	-0.716 - -0.403	10.2048	-7.39297	7.31074
OSE4-OSE0	Fam155a	ILMN_2677569	270028	1.88512e-07	8.11584e-06	-0.74836	-0.958 - -0.539	11.2598	-7.39155	7.30766
OSE4-OSE0	Cdca4	ILMN_1214671	71963	1.89506e-07	8.12684e-06	1.08276	0.779 - 1.386	8.50549	7.38914	7.30246
OSE4-OSE0	Cdkl2	ILMN_1242674	53886	1.89524e-07	8.12684e-06	-0.661658	-0.847 - -0.476	8.52981	-7.3891	7.30236
OSE4-OSE0	Cds1	ILMN_2919860	74596	1.92235e-07	8.22347e-06	-0.846023	-1.083 - -0.609	11.2575	-7.38261	7.28831
OSE4-OSE0	Csf1r	ILMN_2710819	12978	1.92585e-07	8.22347e-06	1.65564	1.191 - 2.12	9.01152	7.38178	7.28651
OSE4-OSE0	Sat1	ILMN_1256219	20229	1.93161e-07	8.22347e-06	1.36592	0.983 - 1.749	11.445	7.38042	7.28356
OSE4-OSE0	Chi3l1	ILMN_2609813	12654	1.93309e-07	8.22347e-06	2.68414	1.931 - 3.438	11.2786	7.38007	7.2828
OSE4-OSE0	Fli1	ILMN_2621086	14247	1.95271e-07	8.29055e-06	1.04246	0.75 - 1.335	6.23591	7.37545	7.27281
OSE4-OSE0	Cckbr	ILMN_2691478	12426	1.97539e-07	8.37028e-06	-0.895972	-1.148 - -0.644	9.32597	-7.37018	7.26138
OSE4-OSE0	Flrt1	ILMN_2495167	396184	1.98122e-07	8.37845e-06	-1.20405	-1.543 - -0.866	9.78204	-7.36884	7.25847
OSE4-OSE0	Il18r1	ILMN_1218525	16182	1.99973e-07	8.44013e-06	1.12897	0.811 - 1.447	5.93223	7.36459	7.24926
OSE4-OSE0	Ifnar2	ILMN_2598703	15976	2.01866e-07	8.50329e-06	0.923217	0.663 - 1.183	7.19833	7.3603	7.23995
OSE4-OSE0	AK078316	ILMN_1258455		2.02904e-07	8.53031e-06	-0.704039	-0.902 - -0.506	8.59675	-7.35795	7.23487
OSE4-OSE0	N4bp2l2	ILMN_1229984	381695	2.0714e-07	8.69138e-06	0.955804	0.686 - 1.225	8.51882	7.34853	7.21443
OSE4-OSE0	Ifi30	ILMN_2767918	65972	2.08256e-07	8.72119e-06	3.1942	2.293 - 4.095	7.56374	7.34608	7.20911
OSE4-OSE0	Apbb1ip	ILMN_2755666	54519	2.09742e-07	8.75283e-06	1.06561	0.765 - 1.366	6.66904	7.34284	7.20207
OSE4-OSE0	Dhx58	ILMN_1222039	80861	2.09827e-07	8.75283e-06	1.25721	0.903 - 1.612	7.14723	7.34266	7.20167
OSE4-OSE0	Kcnh2	ILMN_1244402	16511	2.10318e-07	8.75631e-06	-0.902996	-1.158 - -0.648	9.14482	-7.34159	7.19936
OSE4-OSE0	Adam17	ILMN_2594718	11491	2.1138e-07	8.77299e-06	1.40038	1.005 - 1.796	8.48675	7.3393	7.19438
OSE4-OSE0	Chd5	ILMN_3145636	269610	2.11535e-07	8.77299e-06	-0.836048	-1.072 - -0.6	10.0546	-7.33896	7.19365
OSE4-OSE0	Klc1	ILMN_2671411	16593	2.12324e-07	8.77551e-06	-0.697561	-0.894 - -0.501	13.1229	-7.33727	7.18997
OSE4-OSE0	Hapln4	ILMN_2589915	330790	2.12691e-07	8.77551e-06	-0.947127	-1.215 - -0.68	10.6783	-7.33648	7.18826
OSE4-OSE0	Gpr35	ILMN_2940484	64095	2.12821e-07	8.77551e-06	0.828571	0.595 - 1.063	6.04416	7.3362	7.18765
OSE4-OSE0	Gm6548	ILMN_2998173		2.1364e-07	8.79239e-06	0.563632	0.404 - 0.723	12.9118	7.33445	7.18385
OSE4-OSE0	Trnp1	ILMN_3119914	69539	2.14059e-07	8.79279e-06	-0.724515	-0.929 - -0.52	11.9672	-7.33356	7.18191
OSE4-OSE0	1190002F15Rik	ILMN_2427096		2.15151e-07	8.82077e-06	1.3532	0.971 - 1.736	6.17431	7.33124	7.17688
OSE4-OSE0	Irf1	ILMN_2834777	16362	2.15616e-07	8.823e-06	3.31244	2.376 - 4.248	9.96057	7.33026	7.17475
OSE4-OSE0	Gimap1	ILMN_2722346	16205	2.17524e-07	8.88418e-06	0.690978	0.496 - 0.886	6.19005	7.32625	7.16602
OSE4-OSE0	Ak2	ILMN_2660663	11637	2.18472e-07	8.90595e-06	0.972881	0.698 - 1.248	6.92117	7.32427	7.16172
OSE4-OSE0	H2-T23	ILMN_2777474	15040	2.22179e-07	9.0399e-06	2.83415	2.032 - 3.637	10.0017	7.31661	7.14508
OSE4-OSE0	Caln1	ILMN_1249022	140904	2.22674e-07	9.04294e-06	-0.76007	-0.975 - -0.545	12.2435	-7.3156	7.14287
OSE4-OSE0	Cbfb	ILMN_2757743	12400	2.2668e-07	9.18825e-06	0.737275	0.528 - 0.946	10.6955	7.30749	7.12523
OSE4-OSE0	Cdr2	ILMN_1255513	12585	2.29623e-07	9.29001e-06	-0.548621	-0.704 - -0.393	10.9109	-7.30162	7.11246
OSE4-OSE0	Prelid2	ILMN_2618148	77619	2.32642e-07	9.39444e-06	1.21653	0.871 - 1.562	6.32628	7.29569	7.09954
OSE4-OSE0	Pnma3	ILMN_2675677	245468	2.34203e-07	9.43973e-06	-0.950518	-1.221 - -0.681	9.97309	-7.29265	7.09292
OSE4-OSE0	Gria2	ILMN_2680737	14800	2.34816e-07	9.44673e-06	-0.69884	-0.897 - -0.5	10.9707	-7.29146	7.09033
OSE4-OSE0	3830431G21Rik	ILMN_2641486	217682	2.35694e-07	9.46432e-06	-1.00987	-1.297 - -0.723	9.67885	-7.28977	7.08664
OSE4-OSE0	Dcun1d4	ILMN_1259737	100737	2.39546e-07	9.60106e-06	-1.02109	-1.312 - -0.731	9.78363	-7.2824	7.0706
OSE4-OSE0	Dcun1d4	ILMN_2883795	100737	2.41527e-07	9.66242e-06	-0.835689	-1.074 - -0.598	10.125	-7.27866	7.06245
OSE4-OSE0	Aldh5a1	ILMN_2490536	214579	2.42547e-07	9.6852e-06	-0.966022	-1.241 - -0.691	10.6728	-7.27675	7.05828
OSE4-OSE0	Kif5a	ILMN_3065852	16572	2.4328e-07	9.69644e-06	-0.824655	-1.059 - -0.59	12.3523	-7.27538	7.05529
OSE4-OSE0	Gypc	ILMN_1218358	71683	2.4491e-07	9.74334e-06	1.19977	0.858 - 1.542	6.22331	7.27235	7.04868
OSE4-OSE0	AK039151	ILMN_1216991		2.46087e-07	9.77205e-06	-0.537556	-0.691 - -0.384	6.73652	-7.27018	7.04394
OSE4-OSE0	Kif2c	ILMN_1218967	73804	2.47178e-07	9.79729e-06	2.12574	1.52 - 2.732	6.60701	7.26817	7.03956
OSE4-OSE0	H2-T3-like	ILMN_2795520	14972	2.47647e-07	9.79778e-06	1.65775	1.185 - 2.13	6.59467	7.26731	7.03768
OSE4-OSE0	Brip1	ILMN_2643883	237911	2.48774e-07	9.82428e-06	0.753503	0.539 - 0.968	5.82431	7.26525	7.03319
OSE4-OSE0	Gprasp2	ILMN_2730909	245607	2.50191e-07	9.84851e-06	-0.761984	-0.979 - -0.545	11.819	-7.26267	7.02757
OSE4-OSE0	Cx3cl1	ILMN_2627041	20312	2.50572e-07	9.84851e-06	-0.62948	-0.809 - -0.45	10.5438	-7.26198	7.02606
OSE4-OSE0	AW555464	ILMN_2685769	217882	2.50763e-07	9.84851e-06	-0.854832	-1.099 - -0.611	11.7801	-7.26164	7.02531
OSE4-OSE0	5730455P16Rik	ILMN_1226103	70591	2.54062e-07	9.95989e-06	-0.575917	-0.74 - -0.411	10.3709	-7.25571	7.01237
OSE4-OSE0	Gpnmb	ILMN_2918882	93695	2.56928e-07	1.00389e-05	1.37748	0.984 - 1.771	5.96772	7.25063	7.00127
OSE4-OSE0	Ldha	ILMN_1257965	16828	2.57411e-07	1.00389e-05	1.50563	1.075 - 1.936	11.3396	7.24978	6.99941
OSE4-OSE0	Mfsd6	ILMN_1240938	98682	2.57738e-07	1.00389e-05	-0.672502	-0.865 - -0.48	11.1576	-7.2492	6.99816
OSE4-OSE0	B3gnt8	ILMN_2614889	232984	2.57948e-07	1.00389e-05	1.90512	1.361 - 2.45	6.8007	7.24883	6.99735
OSE4-OSE0	Tmem191c	ILMN_2704318	224019	2.59348e-07	1.00752e-05	-0.898762	-1.156 - -0.642	9.58297	-7.24638	6.99199
OSE4-OSE0	Fxyd5	ILMN_2742928	18301	2.60776e-07	1.01124e-05	2.42074	1.729 - 3.113	7.70817	7.24389	6.98656
OSE4-OSE0	Akap5	ILMN_2440634	238276	2.62584e-07	1.01476e-05	-0.656605	-0.844 - -0.469	7.73726	-7.24076	6.97972
OSE4-OSE0	Asb13	ILMN_3104025	142688	2.62797e-07	1.01476e-05	-0.690183	-0.888 - -0.493	11.2981	-7.24039	6.97891
OSE4-OSE0	Ezr	ILMN_1232495	22350	2.64214e-07	1.01476e-05	1.17984	0.842 - 1.518	8.2521	7.23796	6.97359
OSE4-OSE0	Serp2	ILMN_2644068	72661	2.64339e-07	1.01476e-05	-0.71459	-0.919 - -0.51	10.7386	-7.23774	6.97313
OSE4-OSE0	Mtap7d2	ILMN_2751735	78283	2.64368e-07	1.01476e-05	-0.921463	-1.185 - -0.658	10.3106	-7.2377	6.97302
OSE4-OSE0	AK012876	ILMN_2510839		2.64893e-07	1.01476e-05	-1.01794	-1.309 - -0.727	8.78903	-7.2368	6.97105
OSE4-OSE0	Cdca4	ILMN_2809202	71963	2.65312e-07	1.01476e-05	0.940334	0.671 - 1.21	7.23732	7.23608	6.96949
OSE4-OSE0	Cd8b1	ILMN_2741169	12526	2.65549e-07	1.01476e-05	1.60286	1.144 - 2.062	6.7571	7.23568	6.9686
OSE4-OSE0	Cd14	ILMN_2742075	12475	2.65937e-07	1.01476e-05	1.98242	1.415 - 2.55	8.04824	7.23502	6.96716
OSE4-OSE0	Ets1	ILMN_3157483	23871	2.6748e-07	1.01884e-05	1.31095	0.935 - 1.686	8.70664	7.2324	6.96143
OSE4-OSE0	AI427809	ILMN_2871929	381524	2.69885e-07	1.02618e-05	0.981882	0.7 - 1.263	6.00099	7.22834	6.95257
OSE4-OSE0	6430548M08Rik	ILMN_1219474	234797	2.71841e-07	1.03068e-05	-0.69443	-0.894 - -0.495	11.9566	-7.22508	6.94543
OSE4-OSE0	Bcl2a1c	ILMN_2936165	12046	2.7213e-07	1.03068e-05	1.95724	1.396 - 2.518	6.59381	7.22459	6.94437
OSE4-OSE0	Fam110b	ILMN_1239592	242297	2.72544e-07	1.03068e-05	-0.619381	-0.797 - -0.442	9.80116	-7.22391	6.94287
OSE4-OSE0	Fkbp10	ILMN_1215085	14230	2.72986e-07	1.03068e-05	1.09208	0.779 - 1.405	7.11196	7.22317	6.94127
OSE4-OSE0	Lin7b	ILMN_1260389	22342	2.73773e-07	1.03184e-05	-1.16121	-1.494 - -0.828	9.9688	-7.22187	6.93842
OSE4-OSE0	Cflar	ILMN_2426115	12633	2.77052e-07	1.04236e-05	1.01087	0.721 - 1.301	7.54335	7.21649	6.92663
OSE4-OSE0	Rpp14	ILMN_1218584	67053	2.7864e-07	1.04651e-05	-0.619627	-0.798 - -0.442	9.92696	-7.2139	6.92098
OSE4-OSE0	Pgbd5	ILMN_2487003	209966	2.79625e-07	1.04837e-05	-0.865609	-1.114 - -0.617	10.0004	-7.21231	6.91748
OSE4-OSE0	Bbs2	ILMN_1253752	67378	2.80762e-07	1.0508e-05	-0.533274	-0.686 - -0.38	7.41395	-7.21047	6.91347
OSE4-OSE0	Neurl3	ILMN_2769971	214854	2.85902e-07	1.06818e-05	1.04976	0.748 - 1.352	5.95905	7.20227	6.89551
OSE4-OSE0	Gpr171	ILMN_1256824	229323	2.87241e-07	1.07132e-05	1.9136	1.363 - 2.464	6.25583	7.20016	6.89089
OSE4-OSE0	Fn3k	ILMN_1223313	63828	2.88548e-07	1.07425e-05	-1.14968	-1.481 - -0.819	9.71262	-7.19811	6.88639
OSE4-OSE0	Eef1a2	ILMN_2666990	13628	2.89028e-07	1.07425e-05	-0.81905	-1.055 - -0.583	13.0095	-7.19736	6.88474
OSE4-OSE0	Ctdsp1	ILMN_2714397	227292	2.9113e-07	1.0802e-05	0.485601	0.346 - 0.625	6.79522	7.19409	6.87757
OSE4-OSE0	Anpep	ILMN_2589651	16790	2.93065e-07	1.08322e-05	3.00168	2.137 - 3.866	6.86373	7.19109	6.87102
OSE4-OSE0	Hexb	ILMN_2736489	15212	2.93134e-07	1.08322e-05	1.03499	0.737 - 1.333	6.65409	7.19099	6.87078
OSE4-OSE0	Cdca2	ILMN_2632153	108912	2.93932e-07	1.08322e-05	1.3784	0.981 - 1.776	6.24551	7.18976	6.86809
OSE4-OSE0	Ptbp1	ILMN_2565252	19205	2.93961e-07	1.08322e-05	0.907353	0.646 - 1.169	6.52324	7.18971	6.868
OSE4-OSE0	Hspg2	ILMN_2685329	15530	2.98375e-07	1.0976e-05	1.86329	1.326 - 2.401	8.12874	7.18299	6.85324
OSE4-OSE0	Exd2	ILMN_2728538	97827	3.0099e-07	1.10533e-05	-0.608442	-0.784 - -0.433	9.70526	-7.17905	6.8446
OSE4-OSE0	Jph1	ILMN_2585867	57339	3.01702e-07	1.10605e-05	-0.806497	-1.039 - -0.574	7.28069	-7.17798	6.84226
OSE4-OSE0	D16H22S680E	ILMN_2768364	27883	3.03273e-07	1.10992e-05	-0.526187	-0.678 - -0.374	9.93416	-7.17564	6.83712
OSE4-OSE0	5430427O19Rik	ILMN_2686825	71398	3.05742e-07	1.11705e-05	1.32779	0.944 - 1.711	6.30837	7.17198	6.8291
OSE4-OSE0	Kcnk4	ILMN_2625370	16528	3.08199e-07	1.12411e-05	-0.651608	-0.84 - -0.463	6.74356	-7.16837	6.82117
OSE4-OSE0	Kifc2	ILMN_2695158	16581	3.09582e-07	1.12678e-05	-1.01386	-1.307 - -0.721	10.4653	-7.16635	6.81674
OSE4-OSE0	Qars	ILMN_1228363	97541	3.09978e-07	1.12678e-05	0.659015	0.469 - 0.85	9.73524	7.16578	6.81548
OSE4-OSE0	Gpc5	ILMN_1254628	103978	3.12073e-07	1.13248e-05	-1.16777	-1.505 - -0.83	9.46057	-7.16274	6.80881
OSE4-OSE0	Amph	ILMN_2842843	218038	3.1379e-07	1.13679e-05	-0.833792	-1.075 - -0.593	10.1373	-7.16026	6.80338
OSE4-OSE0	AK021182	ILMN_2422023		3.16786e-07	1.14571e-05	0.688126	0.489 - 0.887	7.40923	7.15598	6.79397
OSE4-OSE0	Cobl	ILMN_2951682	12808	3.19181e-07	1.15243e-05	-0.809202	-1.044 - -0.575	7.93758	-7.15259	6.78651
OSE4-OSE0	BF461800	ILMN_1219014		3.19848e-07	1.1529e-05	-0.773242	-0.997 - -0.549	9.64543	-7.15165	6.78445
OSE4-OSE0	Llgl2	ILMN_1224093	217325	3.20705e-07	1.15405e-05	0.677119	0.481 - 0.873	6.55618	7.15044	6.7818
OSE4-OSE0	Myof	ILMN_1223416	226101	3.23253e-07	1.16128e-05	2.60049	1.847 - 3.354	7.80501	7.14688	6.77396
OSE4-OSE0	Glt25d1	ILMN_1256563	234407	3.24001e-07	1.16202e-05	1.18618	0.842 - 1.53	9.36191	7.14583	6.77167
OSE4-OSE0	Cpne4	ILMN_2818246	74020	3.25281e-07	1.16353e-05	-0.855166	-1.103 - -0.607	8.42992	-7.14406	6.76777
OSE4-OSE0	Dgkg	ILMN_1237518	110197	3.25504e-07	1.16353e-05	-0.866104	-1.117 - -0.615	9.84018	-7.14375	6.76709
OSE4-OSE0	Aprt	ILMN_2630946	11821	3.27289e-07	1.16796e-05	1.4571	1.034 - 1.88	10.6134	7.14129	6.76168
OSE4-OSE0	Asphd2	ILMN_3162247	72898	3.30033e-07	1.17419e-05	-0.682432	-0.88 - -0.484	10.1849	-7.13753	6.75342
OSE4-OSE0	Cck	ILMN_1252990	12424	3.30125e-07	1.17419e-05	-1.06807	-1.378 - -0.758	8.93368	-7.1374	6.75314
OSE4-OSE0	Fam169b	ILMN_3014674	434197	3.31744e-07	1.17667e-05	1.05578	0.749 - 1.362	6.08656	7.1352	6.7483
OSE4-OSE0	Il16	ILMN_2671738	16170	3.3192e-07	1.17667e-05	1.19663	0.849 - 1.544	6.38212	7.13496	6.74777
OSE4-OSE0	Lmnb1	ILMN_2916035	16906	3.346e-07	1.18422e-05	1.00603	0.714 - 1.298	7.51386	7.13135	6.73981
OSE4-OSE0	Aldh16a1	ILMN_1245112	69748	3.37648e-07	1.19304e-05	0.761818	0.54 - 0.983	6.94732	7.12726	6.73083
OSE4-OSE0	Lgals9	ILMN_2752873	16859	3.43169e-07	1.20968e-05	1.59855	1.133 - 2.064	7.70497	7.11997	6.71477
OSE4-OSE0	Elk4	ILMN_1249219	13714	3.43484e-07	1.20968e-05	0.558895	0.396 - 0.722	8.56013	7.11956	6.71387
OSE4-OSE0	Aard	ILMN_1237572	239435	3.45201e-07	1.21374e-05	-0.877163	-1.132 - -0.622	10.1472	-7.11731	6.70893
OSE4-OSE0	Fbln2	ILMN_1245307	14115	3.46173e-07	1.21517e-05	2.1133	1.498 - 2.728	7.37826	7.11605	6.70615
OSE4-OSE0	Aldh3b1	ILMN_2645793	67689	3.47401e-07	1.21749e-05	1.5033	1.066 - 1.941	8.77398	7.11446	6.70264
OSE4-OSE0	Igf1	ILMN_1225565	16000	3.48e-07	1.2176e-05	2.88725	2.046 - 3.728	7.4036	7.11368	6.70093
OSE4-OSE0	Gm4983	ILMN_2727829	66808	3.49228e-07	1.21991e-05	-0.514047	-0.664 - -0.364	6.77338	-7.1121	6.69745
OSE4-OSE0	Gas2l3	ILMN_2507232	237436	3.50953e-07	1.22395e-05	1.25797	0.891 - 1.624	7.26972	7.10989	6.69257
OSE4-OSE0	Gm2a	ILMN_2661971	14667	3.55269e-07	1.23699e-05	0.97524	0.691 - 1.26	11.6745	7.10439	6.68047
OSE4-OSE0	Hk3	ILMN_3161013	212032	3.55877e-07	1.2371e-05	3.27032	2.317 - 4.224	7.82791	7.10363	6.67878
OSE4-OSE0	Arhgap44	ILMN_2702434	216831	3.60062e-07	1.24963e-05	-0.728695	-0.941 - -0.516	11.8489	-7.09837	6.6672
OSE4-OSE0	Igsf10	ILMN_1244809	242050	3.62951e-07	1.25763e-05	0.602116	0.426 - 0.778	6.38732	7.09478	6.65929
OSE4-OSE0	Ildr2	ILMN_2440679	100039795	3.64776e-07	1.26191e-05	0.651172	0.461 - 0.841	10.0715	7.09253	6.65432
OSE4-OSE0	Fgf12	ILMN_1243357	14167	3.67315e-07	1.26865e-05	-0.93163	-1.204 - -0.659	9.55707	-7.08942	6.64746
OSE4-OSE0	AF217545	ILMN_2582952	100044236	3.7071e-07	1.27832e-05	-0.945945	-1.223 - -0.669	12.4356	-7.08529	6.63835
OSE4-OSE0	AK007998	ILMN_1251423		3.73074e-07	1.28441e-05	-0.641983	-0.83 - -0.454	7.20806	-7.08244	6.63205
OSE4-OSE0	2210016L21Rik	ILMN_1247760	72357	3.78174e-07	1.29989e-05	-0.716914	-0.927 - -0.507	9.9862	-7.07635	6.61861
OSE4-OSE0	Arap1	ILMN_3138028	69710	3.80807e-07	1.30685e-05	0.84611	0.598 - 1.094	6.49423	7.07323	6.61174
OSE4-OSE0	Fcgr2b	ILMN_3102376	14130	3.82205e-07	1.30955e-05	2.4206	1.712 - 3.13	7.03733	7.07159	6.60811
OSE4-OSE0	Aim2	ILMN_1223868	383619	3.83666e-07	1.31247e-05	0.647292	0.458 - 0.837	5.9044	7.06988	6.60433
OSE4-OSE0	Gpnmb	ILMN_2614655	93695	3.86658e-07	1.3206e-05	3.35656	2.373 - 4.341	6.78444	7.0664	6.59664
OSE4-OSE0	Bex2	ILMN_1232107	12069	3.90199e-07	1.32806e-05	-0.547454	-0.708 - -0.387	12.4546	-7.06231	6.58762
OSE4-OSE0	Iqsec3	ILMN_2740306	243621	3.90234e-07	1.32806e-05	-0.857131	-1.109 - -0.606	11.6573	-7.06227	6.58753
OSE4-OSE0	Gba	ILMN_3130172	14466	3.90696e-07	1.32806e-05	1.21526	0.859 - 1.572	10.4446	7.06174	6.58635
OSE4-OSE0	Gprasp1	ILMN_1224770	67298	3.95309e-07	1.34005e-05	-0.673673	-0.871 - -0.476	13.1646	-7.05648	6.57473
OSE4-OSE0	Lag3	ILMN_2719811	16768	3.95473e-07	1.34005e-05	2.15389	1.522 - 2.786	7.75422	7.0563	6.57432
OSE4-OSE0	Grap	ILMN_2617656	71520	3.99561e-07	1.35083e-05	1.07409	0.759 - 1.39	6.58913	7.05169	6.56414
OSE4-OSE0	Faim2	ILMN_3136149	72393	4.00494e-07	1.35083e-05	-0.875866	-1.133 - -0.619	11.7985	-7.05064	6.56183
OSE4-OSE0	Smagp	ILMN_1247198	207818	4.00539e-07	1.35083e-05	0.838235	0.592 - 1.085	6.99637	7.05059	6.56172
OSE4-OSE0	Abcg4	ILMN_1225587	192663	4.0203e-07	1.35373e-05	-0.957191	-1.238 - -0.676	10.0556	-7.04893	6.55804
OSE4-OSE0	Apbb1ip	ILMN_2755667	54519	4.03441e-07	1.35456e-05	1.02451	0.723 - 1.326	6.67757	7.04736	6.55457
OSE4-OSE0	BC048546	ILMN_2984219	232400	4.03807e-07	1.35456e-05	-0.773232	-1.001 - -0.546	8.82455	-7.04695	6.55367
OSE4-OSE0	Cpne9	ILMN_1255211	211232	4.04169e-07	1.35456e-05	-1.12325	-1.453 - -0.793	9.56586	-7.04655	6.55279
OSE4-OSE0	Ifitm2	ILMN_1232667	80876	4.05323e-07	1.35632e-05	1.98675	1.403 - 2.571	9.49912	7.04528	6.54996
OSE4-OSE0	Rimkla	ILMN_2879196	194237	4.06949e-07	1.35964e-05	-0.88998	-1.152 - -0.628	10.9383	-7.04348	6.546
OSE4-OSE0	Esrrb	ILMN_1228497	26380	4.09431e-07	1.36581e-05	-0.87577	-1.133 - -0.618	8.6076	-7.04076	6.53998
OSE4-OSE0	Sobp	ILMN_2772728	109205	4.11596e-07	1.3709e-05	-0.859828	-1.113 - -0.607	7.83503	-7.0384	6.53475
OSE4-OSE0	Fam26f	ILMN_1249864	215900	4.18492e-07	1.39148e-05	1.44459	1.019 - 1.87	6.43042	7.03097	6.5183
OSE4-OSE0	Hist2h2ab	ILMN_2785454	621893	4.19453e-07	1.39148e-05	0.94987	0.67 - 1.23	6.36844	7.02994	6.51603
OSE4-OSE0	Rpp14	ILMN_1246491	67053	4.20078e-07	1.39148e-05	-0.738369	-0.956 - -0.521	6.31411	-7.02928	6.51456
OSE4-OSE0	Col6a1	ILMN_2768087	12833	4.20364e-07	1.39148e-05	1.4163	0.999 - 1.834	8.52722	7.02897	6.51388
OSE4-OSE0	Rpl27	ILMN_2748070	19942	4.23325e-07	1.39912e-05	0.562471	0.397 - 0.728	13.5438	7.02583	6.50693
OSE4-OSE0	Ankrd35	ILMN_3157692	213121	4.2701e-07	1.40658e-05	-0.718852	-0.931 - -0.507	7.79708	-7.02196	6.49835
OSE4-OSE0	Galns	ILMN_2771201	50917	4.27418e-07	1.40658e-05	0.916618	0.646 - 1.187	6.65013	7.02153	6.49741
OSE4-OSE0	Brms1l	ILMN_1232095	52592	4.27546e-07	1.40658e-05	-0.614154	-0.795 - -0.433	10.5932	-7.0214	6.49711
OSE4-OSE0	5330417C22Rik	ILMN_1258347	229722	4.30525e-07	1.41381e-05	-0.715947	-0.927 - -0.505	7.73501	-7.01829	6.49023
OSE4-OSE0	Armcx2	ILMN_1220398	67416	4.31061e-07	1.41381e-05	-0.5218	-0.676 - -0.368	11.3879	-7.01773	6.489
OSE4-OSE0	Fam105b	ILMN_3160842	432940	4.35271e-07	1.42545e-05	0.781663	0.551 - 1.013	9.68544	7.01339	6.47938
OSE4-OSE0	Ccdc65	ILMN_1253268	105833	4.39203e-07	1.43613e-05	-0.553252	-0.717 - -0.39	7.25904	-7.00937	6.47047
OSE4-OSE0	2810032G03Rik	ILMN_1258190	72669	4.3995e-07	1.43639e-05	-0.738522	-0.957 - -0.52	7.96668	-7.00861	6.46879
OSE4-OSE0	Hexb	ILMN_2829330	15212	4.41338e-07	1.43752e-05	1.60849	1.133 - 2.084	10.1575	7.00721	6.46567
OSE4-OSE0	AK029443	ILMN_1237342		4.41633e-07	1.43752e-05	0.706953	0.498 - 0.916	6.79017	7.00691	6.46501
OSE4-OSE0	Cdk5r1	ILMN_2583351	12569	4.43989e-07	1.443e-05	-0.75826	-0.983 - -0.534	10.2455	-7.00453	6.45974
OSE4-OSE0	2010300C02Rik	ILMN_1245276	72097	4.48017e-07	1.45389e-05	-0.689938	-0.894 - -0.486	7.19079	-7.0005	6.45079
OSE4-OSE0	Hoxb5	ILMN_1242977	15413	4.4919e-07	1.45547e-05	-0.970041	-1.257 - -0.683	11.2401	-6.99933	6.44821
OSE4-OSE0	BC048546	ILMN_2531773	232400	4.4986e-07	1.45547e-05	-0.784422	-1.017 - -0.552	8.8517	-6.99866	6.44673
OSE4-OSE0	Cmtm4	ILMN_1244409	97487	4.58887e-07	1.48245e-05	0.828673	0.583 - 1.074	6.59057	6.98979	6.42705
OSE4-OSE0	Gp5	ILMN_1236762	14729	4.61411e-07	1.48836e-05	-0.544422	-0.706 - -0.383	6.77279	-6.98735	6.42162
OSE4-OSE0	Pogk	ILMN_1228441	71592	4.69285e-07	1.51149e-05	-0.737278	-0.956 - -0.518	11.0622	-6.9798	6.40487
OSE4-OSE0	Actr3b	ILMN_2933346	242894	4.72392e-07	1.51922e-05	-0.661119	-0.857 - -0.465	8.52488	-6.97686	6.39833
OSE4-OSE0	Klhl32	ILMN_1240069	212390	4.73436e-07	1.5203e-05	-0.57769	-0.749 - -0.406	9.92123	-6.97587	6.39614
OSE4-OSE0	Ahcyl2	ILMN_2828420	74340	4.80086e-07	1.53936e-05	-0.717126	-0.93 - -0.504	9.29613	-6.96965	6.38233
OSE4-OSE0	Erc2	ILMN_1244989	238988	4.82567e-07	1.54255e-05	-0.551908	-0.716 - -0.388	9.1567	-6.96735	6.37723
OSE4-OSE0	C4b	ILMN_1215092	12268	4.8268e-07	1.54255e-05	1.77765	1.249 - 2.306	11.3948	6.96725	6.377
OSE4-OSE0	Ppp1r14b	ILMN_2540489	18938	4.83237e-07	1.54255e-05	1.04795	0.736 - 1.36	8.9243	6.96674	6.37585
OSE4-OSE0	Fbxo31	ILMN_2687032	76454	4.85396e-07	1.54714e-05	-0.729565	-0.947 - -0.513	8.89689	-6.96475	6.37144
OSE4-OSE0	Cdca7	ILMN_1221568	66953	4.88088e-07	1.55136e-05	0.964804	0.678 - 1.252	7.56876	6.96229	6.36596
OSE4-OSE0	Actl6b	ILMN_2696182	83766	4.88644e-07	1.55136e-05	-0.694871	-0.902 - -0.488	9.41108	-6.96178	6.36483
OSE4-OSE0	Ankrd49	ILMN_2592358	56503	4.88884e-07	1.55136e-05	0.586478	0.412 - 0.761	9.23645	6.96156	6.36435
OSE4-OSE0	Fam78b	ILMN_2478626	226610	4.9168e-07	1.55793e-05	-0.594183	-0.771 - -0.417	7.51836	-6.95902	6.3587
OSE4-OSE0	Ggt5	ILMN_2698271	23887	4.92733e-07	1.55897e-05	0.839987	0.59 - 1.09	6.48194	6.95807	6.35658
OSE4-OSE0	Cxxc4	ILMN_3123909	319478	5.03056e-07	1.58929e-05	-0.844639	-1.096 - -0.593	8.76856	-6.94883	6.33605
OSE4-OSE0	Foxp4	ILMN_1242969	74123	5.10687e-07	1.61103e-05	0.621119	0.436 - 0.806	6.24438	6.94213	6.32114
OSE4-OSE0	Ankrd56	ILMN_2946760	78088	5.11943e-07	1.61262e-05	-0.832023	-1.08 - -0.584	7.19531	-6.94104	6.3187
OSE4-OSE0	Itgal	ILMN_2696629	16408	5.14098e-07	1.61704e-05	1.52643	1.071 - 1.982	6.40813	6.93917	6.31454
OSE4-OSE0	AK082735	ILMN_2420353		5.15321e-07	1.61851e-05	-0.75517	-0.981 - -0.53	9.13937	-6.93811	6.31219
OSE4-OSE0	Kcnu1	ILMN_2946288	16532	5.16584e-07	1.62011e-05	-0.75046	-0.975 - -0.526	7.69808	-6.93702	6.30977
OSE4-OSE0	Gne	ILMN_1216440	50798	5.19289e-07	1.62401e-05	-0.488657	-0.635 - -0.343	8.67502	-6.9347	6.30459
OSE4-OSE0	Cenpn	ILMN_2897468	72155	5.19337e-07	1.62401e-05	0.632547	0.444 - 0.821	6.55972	6.93466	6.3045
OSE4-OSE0	En1	ILMN_2776047	13798	5.20396e-07	1.62495e-05	-0.624156	-0.811 - -0.438	7.45807	-6.93375	6.30249
OSE4-OSE0	Lancl1	ILMN_2731792	14768	5.21777e-07	1.6269e-05	-0.644729	-0.837 - -0.452	10.074	-6.93257	6.29986
OSE4-OSE0	Bend6	ILMN_2764344	320705	5.25319e-07	1.63557e-05	-0.825737	-1.073 - -0.579	10.9055	-6.92956	6.29316
OSE4-OSE0	Itk	ILMN_1252472	16428	5.27793e-07	1.64003e-05	0.43335	0.304 - 0.563	5.75798	6.92747	6.28851
OSE4-OSE0	Hsd3b7	ILMN_1260456	101502	5.28754e-07	1.64003e-05	1.31037	0.918 - 1.702	10.1065	6.92666	6.28671
OSE4-OSE0	2810011L19Rik	ILMN_1256221	69952	5.29041e-07	1.64003e-05	-0.835039	-1.085 - -0.585	10.6713	-6.92642	6.28617
OSE4-OSE0	mKIAA4159	ILMN_2989955	12153	5.30583e-07	1.64244e-05	0.980791	0.687 - 1.274	9.2959	6.92513	6.28329
OSE4-OSE0	Trmt2b	ILMN_1224455	215201	5.34398e-07	1.65008e-05	0.720129	0.505 - 0.936	6.56511	6.92194	6.27619
OSE4-OSE0	AK053689	ILMN_2457731	80883	5.34587e-07	1.65008e-05	-0.968767	-1.259 - -0.679	8.11006	-6.92179	6.27584
OSE4-OSE0	9330158H04Rik	ILMN_2660943		5.387e-07	1.65907e-05	-0.687235	-0.893 - -0.481	6.80067	-6.91838	6.26825
OSE4-OSE0	Dock2	ILMN_1259359	94176	5.39044e-07	1.65907e-05	1.04096	0.729 - 1.353	6.11931	6.9181	6.26762
OSE4-OSE0	Ica1	ILMN_1245768	15893	5.39889e-07	1.65929e-05	-0.7661	-0.996 - -0.537	9.12699	-6.9174	6.26606
OSE4-OSE0	Hist1h4h	ILMN_2759159	69386	5.42848e-07	1.666e-05	0.922639	0.646 - 1.199	9.04647	6.91497	6.26065
OSE4-OSE0	Hrasls	ILMN_1251605	27281	5.43968e-07	1.66706e-05	-0.859102	-1.116 - -0.602	8.03808	-6.91405	6.25861
OSE4-OSE0	Fgf13	ILMN_2745480	14168	5.45317e-07	1.66881e-05	-0.803791	-1.045 - -0.563	10.1863	-6.91295	6.25616
OSE4-OSE0	F11r	ILMN_2713305	16456	5.46193e-07	1.66911e-05	1.1261	0.789 - 1.464	7.33452	6.91224	6.25457
OSE4-OSE0	Arhgef15	ILMN_2557319	442801	5.51639e-07	1.68336e-05	-0.676876	-0.88 - -0.474	7.84237	-6.90783	6.24474
OSE4-OSE0	Dok3	ILMN_1258357	27261	5.62507e-07	1.71409e-05	1.47633	1.033 - 1.92	8.24272	6.89917	6.22542
OSE4-OSE0	Gng12	ILMN_2546272	14701	5.68891e-07	1.73109e-05	1.14535	0.801 - 1.489	8.86271	6.89416	6.21424
OSE4-OSE0	Lcp2	ILMN_1231012	16822	5.74839e-07	1.74574e-05	0.817837	0.572 - 1.064	5.808	6.88954	6.20394
OSE4-OSE0	Gpr35	ILMN_1221121	64095	5.75331e-07	1.74574e-05	1.30647	0.914 - 1.699	6.2406	6.88916	6.20309
OSE4-OSE0	2610019F03Rik	ILMN_2761720	72148	5.80363e-07	1.75852e-05	-0.784411	-1.02 - -0.548	8.6911	-6.8853	6.19447
OSE4-OSE0	2610039C10Rik	ILMN_2913326	66578	5.83345e-07	1.76507e-05	1.14743	0.802 - 1.493	8.10929	6.88303	6.18939
OSE4-OSE0	Col15a1	ILMN_1222111	12819	5.94795e-07	1.79718e-05	1.35847	0.949 - 1.768	7.02765	6.87441	6.17014
OSE4-OSE0	Inpp5f	ILMN_2785512	101490	5.96358e-07	1.79938e-05	-0.606549	-0.789 - -0.424	10.6526	-6.87324	6.16754
OSE4-OSE0	Fbxo41	ILMN_1228515	330369	5.99359e-07	1.80589e-05	-0.703451	-0.916 - -0.491	10.1676	-6.87102	6.16257
OSE4-OSE0	Kif23	ILMN_1220121	71819	6.05484e-07	1.8218e-05	1.63619	1.143 - 2.13	6.56085	6.86651	6.1525
OSE4-OSE0	Hdac11	ILMN_2614912	232232	6.07572e-07	1.82358e-05	-0.753143	-0.98 - -0.526	10.4331	-6.86499	6.14909
OSE4-OSE0	Hsd3b7	ILMN_3114124	101502	6.08256e-07	1.82358e-05	1.25688	0.878 - 1.636	8.98769	6.86449	6.14797
OSE4-OSE0	Dlgap1	ILMN_2453312	224997	6.08623e-07	1.82358e-05	-0.607514	-0.791 - -0.424	11.2393	-6.86422	6.14737
OSE4-OSE0	Necap2	ILMN_2774882	66147	6.11991e-07	1.83111e-05	0.899557	0.628 - 1.171	10.5962	6.86178	6.14191
OSE4-OSE0	Celf4	ILMN_1243635	108013	6.20561e-07	1.85417e-05	-0.696254	-0.907 - -0.486	9.48666	-6.85562	6.12814
OSE4-OSE0	Atp2a3	ILMN_2688236	53313	6.26672e-07	1.86956e-05	1.57398	1.098 - 2.05	8.03218	6.85128	6.11843
OSE4-OSE0	Gstm1	ILMN_1228233	14862	6.28257e-07	1.86956e-05	-0.991847	-1.292 - -0.692	10.7396	-6.85016	6.11593
OSE4-OSE0	Bai3	ILMN_1218245	210933	6.28463e-07	1.86956e-05	-0.727105	-0.947 - -0.507	9.87797	-6.85001	6.1156
OSE4-OSE0	Uggt1	ILMN_2417316	320011	6.30034e-07	1.86956e-05	0.881814	0.615 - 1.149	9.40481	6.84891	6.11313
OSE4-OSE0	Klf6	ILMN_2731949	23849	6.30061e-07	1.86956e-05	1.10981	0.774 - 1.445	10.549	6.84889	6.11309
OSE4-OSE0	Bod1	ILMN_1254565	69556	6.31604e-07	1.87057e-05	-0.661183	-0.861 - -0.461	8.63828	-6.84781	6.11066
OSE4-OSE0	Cyhr1	ILMN_2599521	54151	6.32143e-07	1.87057e-05	-0.591655	-0.771 - -0.413	8.88815	-6.84743	6.10982
OSE4-OSE0	Lima1	ILMN_2669189	65970	6.35207e-07	1.87594e-05	0.833136	0.581 - 1.085	7.6801	6.84529	6.10503
OSE4-OSE0	Ccar1	ILMN_2516266	67500	6.35704e-07	1.87594e-05	0.573854	0.4 - 0.748	9.51158	6.84494	6.10426
OSE4-OSE0	Cenpa	ILMN_1236574	12615	6.40664e-07	1.88564e-05	2.39344	1.669 - 3.118	8.1178	6.8415	6.09656
OSE4-OSE0	Fam131a	ILMN_2713060	78408	6.40748e-07	1.88564e-05	-0.691303	-0.901 - -0.482	7.90582	-6.84145	6.09643
OSE4-OSE0	Dtx3l	ILMN_1220813	209200	6.4345e-07	1.891e-05	1.99475	1.391 - 2.599	8.484	6.83958	6.09226
OSE4-OSE0	Bcl10	ILMN_2660851	12042	6.4727e-07	1.89963e-05	0.867644	0.605 - 1.131	9.18069	6.83697	6.0864
OSE4-OSE0	Cln5	ILMN_2639291	211286	6.51001e-07	1.90771e-05	0.961718	0.67 - 1.253	10.4415	6.83442	6.0807
OSE4-OSE0	Arhgef15	ILMN_3094506	442801	6.51799e-07	1.90771e-05	-0.672391	-0.876 - -0.469	9.04999	-6.83388	6.07949
OSE4-OSE0	Hn1	ILMN_2914744	15374	6.63023e-07	1.93792e-05	0.810248	0.564 - 1.056	11.4221	6.82633	6.06258
OSE4-OSE0	Tecr	ILMN_2710784	106529	6.65156e-07	1.94151e-05	-0.848734	-1.106 - -0.591	11.5268	-6.82491	6.0594
OSE4-OSE0	Abhd8	ILMN_3002505	64296	6.67492e-07	1.94569e-05	-0.616874	-0.804 - -0.43	10.3966	-6.82336	6.05592
OSE4-OSE0	Fbxo4	ILMN_2869312	106052	6.6968e-07	1.94942e-05	0.703669	0.49 - 0.917	8.3071	6.82191	6.05268
OSE4-OSE0	Rims1	ILMN_1233523	116837	6.74281e-07	1.96016e-05	-0.825382	-1.076 - -0.575	9.78534	-6.81889	6.0459
OSE4-OSE0	D4Ertd22e	ILMN_3129206	213491	6.81409e-07	1.9782e-05	0.607602	0.423 - 0.792	10.8516	6.81424	6.03548
OSE4-OSE0	AI846148	ILMN_2524503	68229	6.86684e-07	1.99083e-05	-0.595372	-0.776 - -0.414	7.13878	-6.81083	6.02784
OSE4-OSE0	Cxxc4	ILMN_3048058	319478	6.88804e-07	1.99249e-05	-0.747218	-0.975 - -0.52	8.83224	-6.80947	6.02479
OSE4-OSE0	Lrch1	ILMN_1223768	380916	6.89112e-07	1.99249e-05	-0.650611	-0.849 - -0.453	8.52315	-6.80928	6.02435
OSE4-OSE0	Cstb	ILMN_2700715	13014	6.97961e-07	2.01155e-05	1.33777	0.93 - 1.745	12.5937	6.80364	6.01171
OSE4-OSE0	Alox5ap	ILMN_2863837	11690	6.98309e-07	2.01155e-05	2.51788	1.751 - 3.285	9.18495	6.80342	6.01121
OSE4-OSE0	Arid3a	ILMN_2687828	13496	6.99313e-07	2.01155e-05	0.933295	0.649 - 1.217	7.35478	6.80279	6.00979
OSE4-OSE0	Add2	ILMN_1216675	11519	7.00463e-07	2.01155e-05	-0.672382	-0.877 - -0.468	10.9927	-6.80206	6.00816
OSE4-OSE0	Chi3l3	ILMN_2712986	12655	7.00579e-07	2.01155e-05	4.97699	3.461 - 6.493	7.47182	6.80199	6.008
OSE4-OSE0	Fxr2	ILMN_1260445	23879	7.01322e-07	2.01155e-05	-0.730051	-0.952 - -0.508	8.69611	-6.80152	6.00695
OSE4-OSE0	Atp2b2	ILMN_3113303	11941	7.05262e-07	2.02015e-05	-0.943195	-1.231 - -0.656	9.59467	-6.79905	6.0014
OSE4-OSE0	Rps2	ILMN_2534332	16898	7.06901e-07	2.02215e-05	0.903156	0.628 - 1.178	12.0506	6.79802	5.9991
OSE4-OSE0	Itgb5	ILMN_2663613	16419	7.1129e-07	2.032e-05	1.45907	1.014 - 1.904	9.51283	6.79529	5.99297
OSE4-OSE0	Abat	ILMN_1248367	268860	7.12847e-07	2.03374e-05	-0.575996	-0.752 - -0.4	11.729	-6.79432	5.9908
OSE4-OSE0	Chic1	ILMN_1247127	12212	7.15562e-07	2.03878e-05	-0.746317	-0.974 - -0.519	10.5687	-6.79265	5.98704
OSE4-OSE0	AK044644	ILMN_1238113		7.18002e-07	2.04303e-05	-0.678555	-0.886 - -0.472	7.31996	-6.79114	5.98367
OSE4-OSE0	Kif1b	ILMN_2670778	16561	7.21972e-07	2.0516e-05	-0.620579	-0.81 - -0.431	12.954	-6.78871	5.9782
OSE4-OSE0	Mcm3	ILMN_2633377	17215	7.24531e-07	2.05616e-05	1.11956	0.778 - 1.461	6.37177	6.78715	5.9747
OSE4-OSE0	Ly6h	ILMN_1253982	23934	7.26024e-07	2.05671e-05	-0.563043	-0.735 - -0.391	10.8782	-6.78624	5.97266
OSE4-OSE0	Igf2bp2	ILMN_2974720	319765	7.26642e-07	2.05671e-05	1.03514	0.719 - 1.351	6.88838	6.78587	5.97182
OSE4-OSE0	Gm4951	ILMN_1254685	240327	7.34199e-07	2.07108e-05	3.7274	2.589 - 4.866	7.82423	6.7813	5.96157
OSE4-OSE0	Ccr8	ILMN_2724465	12776	7.34265e-07	2.07108e-05	0.940061	0.653 - 1.227	5.84424	6.78126	5.96148
OSE4-OSE0	Dync2h1	ILMN_1238984	110350	7.35451e-07	2.07108e-05	-0.546697	-0.714 - -0.38	8.89767	-6.78055	5.95988
OSE4-OSE0	Fsd1	ILMN_1254128	240121	7.36118e-07	2.07108e-05	-0.785314	-1.025 - -0.545	9.11323	-6.78015	5.95898
OSE4-OSE0	Col6a1	ILMN_1259388	12833	7.37291e-07	2.07108e-05	1.39962	0.972 - 1.827	7.37871	6.77945	5.95741
OSE4-OSE0	Irf2	ILMN_1251696	16363	7.37501e-07	2.07108e-05	0.802358	0.557 - 1.048	9.89261	6.77933	5.95712
OSE4-OSE0	Hpgd	ILMN_2649199	15446	7.44273e-07	2.08736e-05	2.08905	1.45 - 2.728	7.94846	6.7753	5.94807
OSE4-OSE0	Tor3a	ILMN_2437513	30935	7.51726e-07	2.10552e-05	1.09084	0.757 - 1.425	6.53015	6.7709	5.9382
OSE4-OSE0	Gfod1	ILMN_1253336	328232	7.57191e-07	2.11634e-05	-0.715084	-0.934 - -0.496	10.766	-6.76771	5.93102
OSE4-OSE0	Kng2	ILMN_2788223	385643	7.57559e-07	2.11634e-05	2.84592	1.975 - 3.717	6.64912	6.7675	5.93054
OSE4-OSE0	Dpp10	ILMN_2666205	269109	7.69999e-07	2.1466e-05	-0.851549	-1.112 - -0.591	8.72004	-6.76032	5.91441
OSE4-OSE0	Grin3b	ILMN_1229979	170483	7.70391e-07	2.1466e-05	-1.08073	-1.412 - -0.75	7.94882	-6.7601	5.9139
OSE4-OSE0	Fam46a	ILMN_2502471	212943	7.71955e-07	2.14817e-05	1.01759	0.706 - 1.329	7.51769	6.7592	5.91189
OSE4-OSE0	Prr24	ILMN_1253189	66300	7.73871e-07	2.15072e-05	-0.64185	-0.839 - -0.445	8.94611	-6.75811	5.90944
OSE4-OSE0	Adcy5	ILMN_2595815	224129	7.85893e-07	2.18131e-05	-0.688928	-0.9 - -0.478	9.79889	-6.75132	5.89417
OSE4-OSE0	Rps28	ILMN_1260088	54127	7.88713e-07	2.18631e-05	0.666237	0.462 - 0.871	12.4497	6.74975	5.89062
OSE4-OSE0	Cdca3	ILMN_1225182	14793	7.98531e-07	2.21068e-05	1.94144	1.345 - 2.538	7.20226	6.7443	5.87836
OSE4-OSE0	Fam180a	ILMN_2833163	208164	8.06106e-07	2.22877e-05	1.1791	0.817 - 1.541	6.2337	6.74015	5.86901
OSE4-OSE0	Cd5	ILMN_2643910	12507	8.11636e-07	2.23975e-05	0.854925	0.592 - 1.118	5.91849	6.73714	5.86224
OSE4-OSE0	Lhfpl2	ILMN_2721357	218454	8.12162e-07	2.23975e-05	1.32821	0.92 - 1.737	10.0172	6.73685	5.8616
OSE4-OSE0	AK044300	ILMN_1248890		8.1577e-07	2.24556e-05	-0.482414	-0.631 - -0.334	7.00399	-6.7349	5.8572
OSE4-OSE0	Col18a1	ILMN_2735184	12822	8.16358e-07	2.24556e-05	1.25509	0.869 - 1.641	8.16285	6.73459	5.85649
OSE4-OSE0	Vwc2l	ILMN_2778438	320460	8.20461e-07	2.25396e-05	-0.717755	-0.939 - -0.497	8.11252	-6.73238	5.85152
OSE4-OSE0	AK156636	ILMN_2548681		8.38192e-07	2.29973e-05	-0.65406	-0.856 - -0.453	7.05377	-6.72298	5.83034
OSE4-OSE0	Erp29	ILMN_1239185	67397	8.43207e-07	2.31054e-05	0.781215	0.54 - 1.022	12.0377	6.72036	5.82443
OSE4-OSE0	Gpr84	ILMN_2991255	80910	8.46056e-07	2.31539e-05	2.2053	1.525 - 2.885	7.45002	6.71888	5.82109
OSE4-OSE0	Hoxa7	ILMN_2621038	15404	8.47665e-07	2.31684e-05	-1.03907	-1.359 - -0.719	10.77	-6.71804	5.81921
OSE4-OSE0	Csnk1d	ILMN_1231035	104318	8.53156e-07	2.32889e-05	0.777401	0.538 - 1.017	8.83691	6.7152	5.81281
OSE4-OSE0	Htr2b	ILMN_2589768	15559	8.55675e-07	2.32996e-05	2.39596	1.657 - 3.135	6.51778	6.71391	5.80989
OSE4-OSE0	Epb4.1l2	ILMN_2488835	13822	8.55717e-07	2.32996e-05	0.645975	0.447 - 0.845	9.78135	6.71389	5.80984
OSE4-OSE0	Fhod1	ILMN_2980177	234686	8.6225e-07	2.34478e-05	1.2056	0.833 - 1.578	7.83195	6.71055	5.80231
OSE4-OSE0	Apaf1	ILMN_2466335	11783	8.65322e-07	2.35014e-05	1.15924	0.801 - 1.517	8.29933	6.70898	5.79879
OSE4-OSE0	BB358012	ILMN_1234749		8.66412e-07	2.35014e-05	-0.89005	-1.165 - -0.615	9.87106	-6.70843	5.79754
OSE4-OSE0	Asah2	ILMN_2980044	54447	8.71689e-07	2.36097e-05	-0.713143	-0.933 - -0.493	10.6851	-6.70576	5.79152
OSE4-OSE0	Eno2	ILMN_2763002	13807	8.72603e-07	2.36097e-05	-0.618234	-0.809 - -0.427	13.2149	-6.7053	5.79049
OSE4-OSE0	Cpne6	ILMN_1232850	12891	8.75135e-07	2.36373e-05	-0.943777	-1.235 - -0.652	11.1724	-6.70403	5.78762
OSE4-OSE0	C4b	ILMN_2606624	12268	8.75823e-07	2.36373e-05	1.38617	0.958 - 1.815	7.58817	6.70369	5.78684
OSE4-OSE0	Clec4a1	ILMN_1230708	269799	8.7726e-07	2.36464e-05	1.18489	0.819 - 1.551	6.09019	6.70297	5.78521
OSE4-OSE0	Fam38a	ILMN_2755511	234839	8.88298e-07	2.39139e-05	1.43288	0.99 - 1.876	6.75992	6.69748	5.77282
OSE4-OSE0	Gpr146	ILMN_2678521	80290	9.01129e-07	2.4229e-05	1.10688	0.764 - 1.45	7.51573	6.69118	5.75862
OSE4-OSE0	Fas	ILMN_2902979	14102	9.03003e-07	2.4249e-05	1.20117	0.829 - 1.573	7.86335	6.69027	5.75656
OSE4-OSE0	AK079790	ILMN_1257685		9.05173e-07	2.4277e-05	0.616308	0.425 - 0.807	5.64063	6.68922	5.75418
OSE4-OSE0	Lmo2	ILMN_2767605	16909	9.07843e-07	2.43182e-05	0.888981	0.614 - 1.164	10.1769	6.68793	5.75126
OSE4-OSE0	Ckmt1	ILMN_2773537	12716	9.10539e-07	2.436e-05	-0.787571	-1.032 - -0.544	13.1485	-6.68663	5.74833
OSE4-OSE0	Atp2a3	ILMN_2900462	53313	9.12954e-07	2.43943e-05	0.963871	0.665 - 1.263	6.81568	6.68546	5.7457
OSE4-OSE0	Eps15l1	ILMN_1245948	13859	9.15676e-07	2.44283e-05	1.22876	0.848 - 1.61	6.88975	6.68416	5.74275
OSE4-OSE0	Lmtk2	ILMN_2681474	231876	9.16502e-07	2.44283e-05	-0.779955	-1.022 - -0.538	10.8627	-6.68376	5.74186
OSE4-OSE0	Bcl2a1d	ILMN_3006505	12047	9.234e-07	2.45817e-05	1.64061	1.132 - 2.149	6.34748	6.68047	5.73443
OSE4-OSE0	Kif23	ILMN_2923463	71819	9.27582e-07	2.46624e-05	1.22652	0.846 - 1.607	6.31707	6.67849	5.72995
OSE4-OSE0	Ctsb	ILMN_2683316	13030	9.35724e-07	2.48481e-05	1.13505	0.783 - 1.487	12.7862	6.67466	5.7213
OSE4-OSE0	Angpt2	ILMN_1234487	11601	9.3689e-07	2.48484e-05	1.70522	1.176 - 2.234	6.85843	6.67411	5.72006
OSE4-OSE0	Csmd3	ILMN_1234234	239420	9.45111e-07	2.50141e-05	-0.835615	-1.095 - -0.576	9.00642	-6.67028	5.71141
OSE4-OSE0	AK038898	ILMN_1250303		9.45466e-07	2.50141e-05	-0.72902	-0.955 - -0.503	8.80708	-6.67012	5.71103
OSE4-OSE0	Gpr183	ILMN_1220101	321019	9.50605e-07	2.51191e-05	1.05031	0.724 - 1.377	6.56154	6.66774	5.70566
OSE4-OSE0	Mtx3	ILMN_1235278	382793	9.51847e-07	2.51211e-05	-0.654456	-0.858 - -0.451	10.0334	-6.66717	5.70437
OSE4-OSE0	B830017H08Rik	ILMN_1222394		9.53374e-07	2.51252e-05	-0.639091	-0.838 - -0.441	7.2343	-6.66647	5.70278
OSE4-OSE0	Dbf4	ILMN_2952661	27214	9.54628e-07	2.51252e-05	1.18067	0.814 - 1.548	6.60189	6.66589	5.70148
OSE4-OSE0	Asb2	ILMN_2765759	65256	9.55514e-07	2.51252e-05	0.804986	0.555 - 1.055	6.86444	6.66549	5.70056
OSE4-OSE0	Dyrk3	ILMN_2699522	226419	9.60974e-07	2.52379e-05	-0.558414	-0.732 - -0.385	7.36148	-6.66299	5.69492
OSE4-OSE0	Hecw1	ILMN_2665117	94253	9.62289e-07	2.52416e-05	-0.677323	-0.888 - -0.467	7.05364	-6.66239	5.69356
OSE4-OSE0	Caskin1	ILMN_1231762	268932	9.64349e-07	2.52648e-05	-0.880193	-1.154 - -0.606	10.9522	-6.66146	5.69144
OSE4-OSE0	Idh3b	ILMN_1235050	170718	9.73008e-07	2.54606e-05	-0.572965	-0.751 - -0.395	11.9823	-6.65754	5.68259
OSE4-OSE0	Fam167b	ILMN_1235062	230766	9.77919e-07	2.55579e-05	0.994993	0.685 - 1.305	6.47252	6.65533	5.6776
OSE4-OSE0	Dab2	ILMN_1243329	13132	9.88761e-07	2.58099e-05	1.91591	1.319 - 2.513	8.25803	6.65051	5.66668
OSE4-OSE0	AK031957	ILMN_2447875		9.90324e-07	2.58193e-05	-0.79103	-1.037 - -0.545	10.8843	-6.64982	5.66511
OSE4-OSE0	5730409K12Rik	ILMN_2497908	70494	9.91933e-07	2.58299e-05	-0.997635	-1.308 - -0.687	8.41784	-6.6491	5.6635
OSE4-OSE0	5033414D02Rik	ILMN_2818396	67759	9.95991e-07	2.58926e-05	1.09964	0.757 - 1.442	9.70339	6.64732	5.65946
OSE4-OSE0	ENSMUSG00000068790	ILMN_3070389	545007	9.96975e-07	2.58926e-05	-0.843028	-1.106 - -0.58	10.7077	-6.64689	5.65848
OSE4-OSE0	Faim2	ILMN_2712740	72393	9.98691e-07	2.58926e-05	-0.667192	-0.875 - -0.459	6.9324	-6.64613	5.65678
OSE4-OSE0	Efemp2	ILMN_2866901	58859	9.99161e-07	2.58926e-05	1.07327	0.739 - 1.408	8.57122	6.64593	5.65631
OSE4-OSE0	Gnl1	ILMN_2932824	14670	1.00088e-06	2.59059e-05	-0.860775	-1.129 - -0.592	10.9802	-6.64517	5.65461
OSE4-OSE0	Unc79	ILMN_1222844	217843	1.00473e-06	2.59435e-05	-0.721659	-0.947 - -0.497	9.21955	-6.64349	5.6508
OSE4-OSE0	A930017M01Rik	ILMN_1239505		1.00517e-06	2.59435e-05	-0.880373	-1.155 - -0.606	9.00318	-6.6433	5.65037
OSE4-OSE0	AK048039	ILMN_1212801		1.00596e-06	2.59435e-05	-0.883722	-1.159 - -0.608	9.44485	-6.64296	5.6496
OSE4-OSE0	Fadd	ILMN_2662509	14082	1.01784e-06	2.62184e-05	0.891548	0.613 - 1.17	7.8053	6.63782	5.63796
OSE4-OSE0	Cd97	ILMN_2814168	26364	1.02712e-06	2.64258e-05	0.7011	0.482 - 0.92	6.80813	6.63385	5.62897
OSE4-OSE0	Ebf2	ILMN_2883606	13592	1.02984e-06	2.64642e-05	-0.727505	-0.955 - -0.5	7.76376	-6.63269	5.62635
OSE4-OSE0	Dpm1	ILMN_2590054	13480	1.03517e-06	2.65695e-05	-0.655242	-0.86 - -0.451	8.31036	-6.63043	5.62123
OSE4-OSE0	Klk8	ILMN_2675232	259277	1.05347e-06	2.70068e-05	3.33873	2.294 - 4.383	8.68638	6.62277	5.60387
OSE4-OSE0	Brix1	ILMN_1232969	67832	1.06407e-06	2.72362e-05	-0.553399	-0.727 - -0.38	7.42104	-6.6184	5.59395
OSE4-OSE0	Aven	ILMN_1229253	74268	1.06495e-06	2.72362e-05	-0.658592	-0.865 - -0.452	8.83988	-6.61803	5.59313
OSE4-OSE0	Hist1h3g	ILMN_2698519	97908	1.07224e-06	2.739e-05	0.624631	0.429 - 0.82	6.03279	6.61505	5.58637
OSE4-OSE0	Gcnt1	ILMN_2672297	14537	1.07855e-06	2.75183e-05	1.30286	0.895 - 1.711	6.62089	6.61249	5.58057
OSE4-OSE0	Ifitm1	ILMN_1217180	68713	1.08214e-06	2.75772e-05	2.08559	1.432 - 2.739	11.1355	6.61104	5.57727
OSE4-OSE0	Glipr2	ILMN_2773900	384009	1.08514e-06	2.76208e-05	1.45271	0.997 - 1.908	9.27337	6.60983	5.57453
OSE4-OSE0	Emp1	ILMN_2642913	13730	1.08882e-06	2.76819e-05	2.06298	1.416 - 2.71	9.14539	6.60835	5.57117
OSE4-OSE0	Atp2a2	ILMN_1245425	11938	1.09247e-06	2.77356e-05	-0.685293	-0.9 - -0.47	12.8956	-6.60689	5.56785
OSE4-OSE0	Cplx2	ILMN_1238436	12890	1.09433e-06	2.77356e-05	-1.00466	-1.32 - -0.69	8.18253	-6.60615	5.56617
OSE4-OSE0	Anxa9	ILMN_2715226	71790	1.09481e-06	2.77356e-05	0.509105	0.349 - 0.669	5.9619	6.60595	5.56574
OSE4-OSE0	Nipbl	ILMN_1226521	71175	1.10122e-06	2.78399e-05	0.533548	0.366 - 0.701	9.48122	6.60341	5.55996
OSE4-OSE0	Bicc1	ILMN_2939138	83675	1.10152e-06	2.78399e-05	0.834718	0.573 - 1.097	7.81238	6.60329	5.55968
OSE4-OSE0	Bex2	ILMN_3143078	12069	1.10502e-06	2.78956e-05	-0.756932	-0.994 - -0.519	11.7604	-6.6019	5.55654
OSE4-OSE0	Gnb2l1	ILMN_2652645	14694	1.10799e-06	2.79276e-05	0.715089	0.491 - 0.94	6.31133	6.60073	5.55388
OSE4-OSE0	Hlx	ILMN_2637757	15284	1.10889e-06	2.79276e-05	1.34087	0.92 - 1.762	6.78688	6.60037	5.55308
OSE4-OSE0	Ccbl1	ILMN_2623735	70266	1.11273e-06	2.79915e-05	-0.561143	-0.737 - -0.385	8.38667	-6.59887	5.54965
OSE4-OSE0	Gm9962	ILMN_1240151		1.11812e-06	2.80862e-05	-0.69369	-0.912 - -0.476	6.80193	-6.59676	5.54486
OSE4-OSE0	Ankrd12	ILMN_1216085	106585	1.12009e-06	2.80862e-05	-1.00431	-1.32 - -0.689	10.0672	-6.59599	5.54312
OSE4-OSE0	Sh2d1a	ILMN_2725464	20400	1.12041e-06	2.80862e-05	0.646809	0.444 - 0.85	5.85759	6.59586	5.54283
OSE4-OSE0	Galnt9	ILMN_2995549	231605	1.1267e-06	2.8211e-05	-0.860329	-1.131 - -0.59	10.2893	-6.59342	5.53729
OSE4-OSE0	Wdr96	ILMN_2995794	70806	1.12964e-06	2.82515e-05	1.20086	0.824 - 1.578	6.38215	6.59228	5.53471
OSE4-OSE0	Efcab4a	ILMN_2913222	213573	1.13369e-06	2.83198e-05	0.947394	0.65 - 1.245	7.13335	6.59072	5.53116
OSE4-OSE0	0610031J06Rik	ILMN_2793281	56700	1.1382e-06	2.83996e-05	1.06442	0.73 - 1.399	9.24737	6.58899	5.52723
OSE4-OSE0	Ly6h	ILMN_1241465	23934	1.14145e-06	2.84475e-05	-0.6296	-0.828 - -0.432	9.51088	-6.58774	5.52441
OSE4-OSE0	Fam115a	ILMN_1229200	77574	1.14534e-06	2.85113e-05	-0.656109	-0.862 - -0.45	9.18785	-6.58626	5.52104
OSE4-OSE0	Il13ra1	ILMN_2668696	16164	1.14714e-06	2.85231e-05	1.37491	0.942 - 1.807	7.45793	6.58557	5.51948
OSE4-OSE0	Haghl	ILMN_2859254	68977	1.15438e-06	2.86699e-05	-0.705064	-0.927 - -0.483	11.0463	-6.58283	5.51325
OSE4-OSE0	Dgka	ILMN_2658961	13139	1.15663e-06	2.86926e-05	0.892775	0.612 - 1.174	8.27424	6.58198	5.51132
OSE4-OSE0	Cd40	ILMN_2502136	21939	1.16697e-06	2.88729e-05	1.62848	1.116 - 2.141	6.47745	6.5781	5.5025
OSE4-OSE0	Pam16	ILMN_2618461	66449	1.16774e-06	2.88729e-05	-0.557846	-0.734 - -0.382	9.26552	-6.57781	5.50184
OSE4-OSE0	Gpx7	ILMN_2724294	67305	1.16793e-06	2.88729e-05	0.866353	0.594 - 1.139	7.2656	6.57774	5.50169
OSE4-OSE0	Clic6	ILMN_2667635	209195	1.17106e-06	2.89171e-05	-0.598359	-0.787 - -0.41	6.82398	-6.57657	5.49903
OSE4-OSE0	Ccdc92	ILMN_2429437	215707	1.18608e-06	2.92543e-05	-0.836016	-1.1 - -0.572	11.295	-6.57102	5.4864
OSE4-OSE0	Agpat2	ILMN_1217252	67512	1.18847e-06	2.92797e-05	0.745555	0.51 - 0.981	6.2441	6.57014	5.48441
OSE4-OSE0	Irf1	ILMN_2599782	16362	1.19567e-06	2.9391e-05	3.17808	2.176 - 4.18	8.92747	6.56751	5.47843
OSE4-OSE0	Lingo2	ILMN_2949444	242384	1.19686e-06	2.9391e-05	-0.534721	-0.703 - -0.366	7.9192	-6.56707	5.47744
OSE4-OSE0	Gnai2	ILMN_2418465	14678	1.19709e-06	2.9391e-05	0.703794	0.482 - 0.926	11.4453	6.56699	5.47725
OSE4-OSE0	Strbp	ILMN_1248824	20744	1.20518e-06	2.95499e-05	-0.770191	-1.013 - -0.527	10.8974	-6.56405	5.47058
OSE4-OSE0	AK081497	ILMN_2603249		1.20632e-06	2.95499e-05	-0.590567	-0.777 - -0.404	8.60173	-6.56364	5.46964
OSE4-OSE0	Fkbp1b	ILMN_1226268	14226	1.21666e-06	2.97693e-05	-0.646077	-0.85 - -0.442	7.74312	-6.55992	5.46119
OSE4-OSE0	Kcnh2	ILMN_3123864	16511	1.22146e-06	2.98529e-05	-0.832641	-1.096 - -0.57	9.58504	-6.55821	5.45728
OSE4-OSE0	Cbfb	ILMN_2837855	12400	1.23026e-06	3.00207e-05	0.726117	0.497 - 0.956	10.6752	6.55508	5.45017
OSE4-OSE0	Gcnt2	ILMN_1227951	14538	1.23112e-06	3.00207e-05	1.73039	1.184 - 2.277	9.23301	6.55477	5.44947
OSE4-OSE0	Amica1	ILMN_3160218	270152	1.23929e-06	3.01526e-05	0.835407	0.571 - 1.1	6.30514	6.55189	5.44292
OSE4-OSE0	Snx32	ILMN_3007020	225861	1.23934e-06	3.01526e-05	-0.700434	-0.922 - -0.479	9.11005	-6.55188	5.44288
OSE4-OSE0	Cd163l1	ILMN_2629663	244233	1.25009e-06	3.03798e-05	0.670513	0.458 - 0.883	6.07317	6.54812	5.43432
OSE4-OSE0	Bax	ILMN_2907655	12028	1.25493e-06	3.04629e-05	0.759707	0.519 - 1	9.21125	6.54643	5.4305
OSE4-OSE0	Serp1	ILMN_2805945	28146	1.25954e-06	3.05402e-05	1.1479	0.785 - 1.511	9.57171	6.54484	5.42687
OSE4-OSE0	Igf1	ILMN_2647594	16000	1.26515e-06	3.06418e-05	1.3644	0.932 - 1.796	6.24601	6.5429	5.42246
OSE4-OSE0	Cxxc4	ILMN_1224858	319478	1.27074e-06	3.07424e-05	-0.793673	-1.045 - -0.542	8.73706	-6.54099	5.4181
OSE4-OSE0	Cln3	ILMN_1214952	12752	1.27353e-06	3.07753e-05	0.973899	0.665 - 1.282	8.953	6.54003	5.41592
OSE4-OSE0	Card10	ILMN_2606660	105844	1.27582e-06	3.07961e-05	-0.821715	-1.082 - -0.561	9.07623	-6.53925	5.41414
OSE4-OSE0	Clec2d	ILMN_2603647	93694	1.2779e-06	3.08117e-05	1.84895	1.263 - 2.435	8.34117	6.53854	5.41252
OSE4-OSE0	Gls2	ILMN_2840975	216456	1.28307e-06	3.08791e-05	-0.980919	-1.292 - -0.67	9.24303	-6.53678	5.40853
OSE4-OSE0	Fbxo31	ILMN_1252057	76454	1.28357e-06	3.08791e-05	-0.736007	-0.969 - -0.503	9.20248	-6.53661	5.40814
OSE4-OSE0	AK084769	ILMN_2516710		1.29116e-06	3.0997e-05	-0.653181	-0.86 - -0.446	8.59926	-6.53405	5.4023
OSE4-OSE0	Ifi203	ILMN_2483422	15950	1.29136e-06	3.0997e-05	0.806035	0.55 - 1.062	5.90311	6.53398	5.40214
OSE4-OSE0	Kcnab1	ILMN_1216469	16497	1.29332e-06	3.10093e-05	-1.08133	-1.424 - -0.738	10.1489	-6.53332	5.40064
OSE4-OSE0	Ano4	ILMN_2973774	320091	1.29478e-06	3.10099e-05	-0.971585	-1.28 - -0.664	9.42411	-6.53283	5.39952
OSE4-OSE0	6330416G13Rik	ILMN_2875169	230279	1.29663e-06	3.10194e-05	0.890385	0.608 - 1.173	8.01774	6.53221	5.39811
OSE4-OSE0	B230312C02Rik	ILMN_1236176		1.31152e-06	3.13408e-05	-0.893153	-1.177 - -0.61	7.67553	-6.52724	5.3868
OSE4-OSE0	Kdelr3	ILMN_2675697	105785	1.31442e-06	3.13752e-05	1.41255	0.964 - 1.861	6.4912	6.52628	5.38461
OSE4-OSE0	Gng10	ILMN_2513837	14700	1.31729e-06	3.14087e-05	1.00577	0.686 - 1.325	10.8097	6.52533	5.38245
OSE4-OSE0	AK050651	ILMN_1213376		1.34583e-06	3.20257e-05	0.876031	0.598 - 1.155	7.56028	6.51602	5.36121
OSE4-OSE0	Cd22	ILMN_1221913	12483	1.34615e-06	3.20257e-05	0.919626	0.627 - 1.212	5.87504	6.51591	5.36098
OSE4-OSE0	Ch25h	ILMN_2702303	12642	1.35147e-06	3.21113e-05	2.27681	1.553 - 3.001	7.36069	6.5142	5.35707
OSE4-OSE0	Batf3	ILMN_2930552	381319	1.35273e-06	3.21113e-05	1.13562	0.774 - 1.497	7.07578	6.51379	5.35615
OSE4-OSE0	Igf1	ILMN_2769884	16000	1.36689e-06	3.23634e-05	2.098	1.43 - 2.766	7.08004	6.50927	5.34583
OSE4-OSE0	Mapk1ip1l	ILMN_3151503	218975	1.36784e-06	3.23634e-05	0.892767	0.609 - 1.177	6.74838	6.50897	5.34514
OSE4-OSE0	Gpr176	ILMN_2742912	381413	1.36787e-06	3.23634e-05	-0.614387	-0.81 - -0.419	8.34676	-6.50896	5.34512
OSE4-OSE0	Raf1	ILMN_2828438	110157	1.38734e-06	3.27724e-05	0.629626	0.429 - 0.83	6.74727	6.50282	5.33112
OSE4-OSE0	Smg6	ILMN_1236392	103677	1.38821e-06	3.27724e-05	0.519348	0.354 - 0.685	5.89447	6.50254	5.33049
OSE4-OSE0	Uqcc	ILMN_2870950	56046	1.39124e-06	3.28079e-05	-0.509011	-0.671 - -0.347	10.7678	-6.5016	5.32833
OSE4-OSE0	Fam189b	ILMN_1217406	68521	1.3998e-06	3.29542e-05	-0.477611	-0.63 - -0.325	7.73376	-6.49893	5.32226
OSE4-OSE0	mKIAA4159	ILMN_2713538	12153	1.40051e-06	3.29542e-05	0.989206	0.674 - 1.305	8.23334	6.49871	5.32175
OSE4-OSE0	Hoxb2	ILMN_2598083	103889	1.41994e-06	3.33628e-05	-0.528821	-0.698 - -0.36	8.24878	-6.49273	5.3081
OSE4-OSE0	Gucy1b3	ILMN_1250403	54195	1.42098e-06	3.33628e-05	-0.601281	-0.793 - -0.409	7.84262	-6.49241	5.30738
OSE4-OSE0	Casp6	ILMN_2923865	12368	1.4233e-06	3.33808e-05	1.14211	0.778 - 1.507	7.39773	6.4917	5.30576
OSE4-OSE0	Cables2	ILMN_2496113	252966	1.42815e-06	3.34578e-05	-0.69978	-0.923 - -0.476	8.59646	-6.49023	5.30239
OSE4-OSE0	Hdac9	ILMN_1242553	79221	1.43399e-06	3.35581e-05	-0.599111	-0.79 - -0.408	7.67586	-6.48846	5.29835
OSE4-OSE0	Csdc2	ILMN_2736847	105859	1.44045e-06	3.36585e-05	-0.630369	-0.832 - -0.429	8.62304	-6.48651	5.29389
OSE4-OSE0	Cdca5	ILMN_2787871	67849	1.44218e-06	3.36585e-05	0.748478	0.509 - 0.988	6.2361	6.48599	5.2927
OSE4-OSE0	Prrt4	ILMN_2638914	101359	1.44298e-06	3.36585e-05	-0.807483	-1.065 - -0.55	7.87872	-6.48575	5.29216
OSE4-OSE0	Hspg2	ILMN_2520249	15530	1.44705e-06	3.3717e-05	1.90719	1.298 - 2.516	7.95299	6.48452	5.28936
OSE4-OSE0	Ccl4	ILMN_1223257	20303	1.45185e-06	3.37921e-05	2.96228	2.016 - 3.909	8.26099	6.48309	5.28608
OSE4-OSE0	AI854703	ILMN_2725719	243373	1.45504e-06	3.38297e-05	-0.695662	-0.918 - -0.473	10.0363	-6.48213	5.28391
OSE4-OSE0	Flrt1	ILMN_2708133	396184	1.46036e-06	3.39167e-05	-1.10079	-1.453 - -0.749	7.74422	-6.48055	5.28029
OSE4-OSE0	Nlrc3	ILMN_1217913	268857	1.46269e-06	3.39341e-05	1.34318	0.914 - 1.773	7.04635	6.47986	5.27871
OSE4-OSE0	Sybu	ILMN_3130719	319613	1.46734e-06	3.40053e-05	-0.782052	-1.032 - -0.532	10.2527	-6.47848	5.27556
OSE4-OSE0	Gbp2	ILMN_3122961	14469	1.48011e-06	3.42533e-05	3.94612	2.684 - 5.209	10.0669	6.47472	5.26698
OSE4-OSE0	Camk2n1	ILMN_2487046	66259	1.48123e-06	3.42533e-05	-0.686573	-0.906 - -0.467	12.5826	-6.47439	5.26623
OSE4-OSE0	Dpcd	ILMN_1237049	226162	1.49131e-06	3.44492e-05	-0.589643	-0.778 - -0.401	11.4485	-6.47145	5.25951
OSE4-OSE0	AK077360	ILMN_1228920		1.49348e-06	3.44623e-05	-0.731459	-0.966 - -0.497	8.64428	-6.47082	5.25807
OSE4-OSE0	D16H22S680E	ILMN_2842999	27883	1.50141e-06	3.45755e-05	-0.46574	-0.615 - -0.317	11.8127	-6.46853	5.25283
OSE4-OSE0	4930486L24Rik	ILMN_2698334	214639	1.5016e-06	3.45755e-05	0.582751	0.396 - 0.769	6.03709	6.46847	5.2527
OSE4-OSE0	Eif1a	ILMN_2698107	13664	1.51271e-06	3.4794e-05	0.902197	0.613 - 1.191	8.61908	6.46528	5.24539
OSE4-OSE0	Gm4070	ILMN_3120510	74558	1.51978e-06	3.49192e-05	2.02047	1.373 - 2.668	7.55525	6.46326	5.24077
OSE4-OSE0	Arhgdig	ILMN_2950622	14570	1.52208e-06	3.49347e-05	-0.727214	-0.96 - -0.494	10.9658	-6.4626	5.23928
OSE4-OSE0	Got1	ILMN_1217043	14718	1.52752e-06	3.50222e-05	-0.687519	-0.908 - -0.467	8.50085	-6.46105	5.23574
OSE4-OSE0	Fmn2	ILMN_2829920	54418	1.54237e-06	3.53077e-05	-0.717036	-0.947 - -0.487	8.76691	-6.45686	5.22616
OSE4-OSE0	Kcmf1	ILMN_2611155	74287	1.54326e-06	3.53077e-05	-0.479808	-0.634 - -0.326	8.25513	-6.45661	5.22558
OSE4-OSE0	A430084P05Rik	ILMN_2847437	327957	1.55359e-06	3.5464e-05	1.59432	1.083 - 2.106	6.17527	6.45372	5.21897
OSE4-OSE0	Eif4e2	ILMN_2593993	26987	1.55454e-06	3.5464e-05	1.05352	0.715 - 1.392	9.15988	6.45346	5.21837
OSE4-OSE0	Aldh3b1	ILMN_2953515	67689	1.55505e-06	3.5464e-05	0.892718	0.606 - 1.179	6.68534	6.45332	5.21805
OSE4-OSE0	Cd151	ILMN_2836710	12476	1.55948e-06	3.55273e-05	0.753066	0.511 - 0.995	11.0638	6.45208	5.21523
OSE4-OSE0	9430008C03Rik	ILMN_1240972		1.56424e-06	3.55981e-05	0.798385	0.542 - 1.055	7.93547	6.45076	5.21221
OSE4-OSE0	Cops7a	ILMN_2875812	26894	1.56872e-06	3.56623e-05	-0.455005	-0.601 - -0.309	10.3186	-6.44952	5.20937
OSE4-OSE0	Col3a1	ILMN_1258629	12825	1.57321e-06	3.57265e-05	1.29515	0.879 - 1.711	5.96536	6.44829	5.20654
OSE4-OSE0	Lgi2	ILMN_2635700	246316	1.57887e-06	3.58172e-05	-0.699904	-0.925 - -0.475	9.09432	-6.44673	5.20298
OSE4-OSE0	Chi3l4	ILMN_2524865	104183	1.58129e-06	3.58342e-05	4.63846	3.148 - 6.129	7.55784	6.44607	5.20146
OSE4-OSE0	Adam23	ILMN_1230599	23792	1.58787e-06	3.59107e-05	-0.505788	-0.668 - -0.343	12.4912	-6.44427	5.19735
OSE4-OSE0	Kank4	ILMN_2655586	242553	1.58801e-06	3.59107e-05	-0.559771	-0.74 - -0.38	7.52095	-6.44423	5.19726
OSE4-OSE0	Cd109	ILMN_2641229	235505	1.59358e-06	3.59988e-05	1.13621	0.771 - 1.502	6.86264	6.44272	5.1938
OSE4-OSE0	2410006H16Rik	ILMN_1231490		1.59589e-06	3.60132e-05	0.748674	0.508 - 0.989	8.64503	6.44209	5.19236
OSE4-OSE0	Gabrb3	ILMN_2476948	14402	1.60001e-06	3.60683e-05	-0.667499	-0.882 - -0.453	11.0925	-6.44097	5.1898
OSE4-OSE0	Gpx8	ILMN_2653166	69590	1.60991e-06	3.62534e-05	1.11894	0.759 - 1.479	7.76807	6.4383	5.18369
OSE4-OSE0	Bcl2l2	ILMN_2636443	12050	1.62223e-06	3.64926e-05	-0.614024	-0.812 - -0.416	11.2275	-6.435	5.17614
OSE4-OSE0	Unc13a	ILMN_2756226	382018	1.62648e-06	3.65499e-05	-0.953258	-1.26 - -0.646	10.4933	-6.43387	5.17355
OSE4-OSE0	Ascc2	ILMN_1241675	75452	1.62981e-06	3.65865e-05	1.00124	0.679 - 1.324	7.51215	6.43298	5.17152
OSE4-OSE0	Kcnq2	ILMN_2622817	16536	1.63472e-06	3.66584e-05	-0.749382	-0.991 - -0.508	10.0604	-6.43168	5.16854
OSE4-OSE0	AK044077	ILMN_1236899		1.64017e-06	3.67421e-05	-0.630176	-0.833 - -0.427	8.04514	-6.43024	5.16524
OSE4-OSE0	5031414D18Rik	ILMN_2615575	271221	1.64473e-06	3.68035e-05	0.62411	0.423 - 0.825	6.65614	6.42904	5.16249
OSE4-OSE0	Ccdc92	ILMN_2598374	215707	1.64633e-06	3.68035e-05	-0.68509	-0.906 - -0.464	12.2402	-6.42862	5.16153
OSE4-OSE0	Casp2	ILMN_2637266	12366	1.66622e-06	3.72093e-05	0.850649	0.576 - 1.125	9.05761	6.42343	5.14963
OSE4-OSE0	Kcnma1	ILMN_1256814	16531	1.67313e-06	3.73248e-05	-0.656762	-0.869 - -0.445	8.17028	-6.42164	5.14553
OSE4-OSE0	Srrm3	ILMN_1257190	58212	1.68061e-06	3.74529e-05	-0.769194	-1.017 - -0.521	7.87091	-6.41971	5.14111
OSE4-OSE0	Jph3	ILMN_2703948	57340	1.68695e-06	3.75551e-05	-0.938462	-1.241 - -0.636	9.97495	-6.41808	5.13738
OSE4-OSE0	Evx1	ILMN_2731113	14028	1.70603e-06	3.79406e-05	-0.448149	-0.593 - -0.303	6.60532	-6.41322	5.12624
OSE4-OSE0	Cidea	ILMN_1215446	12683	1.7099e-06	3.79668e-05	-0.752228	-0.995 - -0.509	7.87148	-6.41224	5.12399
OSE4-OSE0	2210016L21Rik	ILMN_2622891	72357	1.71074e-06	3.79668e-05	-0.690614	-0.914 - -0.468	9.85351	-6.41202	5.1235
OSE4-OSE0	Apoc4	ILMN_3009225	11425	1.72199e-06	3.8177e-05	3.6618	2.478 - 4.845	6.803	6.40919	5.11701
OSE4-OSE0	Lhx4	ILMN_2960766	16872	1.73388e-06	3.83776e-05	-0.803597	-1.063 - -0.544	7.23982	-6.40622	5.11019
OSE4-OSE0	Dbndd1	ILMN_1227672	72185	1.73461e-06	3.83776e-05	-0.730507	-0.967 - -0.494	8.25448	-6.40604	5.10977
OSE4-OSE0	Def6	ILMN_2595842	23853	1.7525e-06	3.87335e-05	0.967236	0.654 - 1.28	7.13881	6.4016	5.09961
OSE4-OSE0	Flna	ILMN_1245994	192176	1.75576e-06	3.87656e-05	1.25176	0.847 - 1.657	7.96315	6.4008	5.09777
OSE4-OSE0	Gnai1	ILMN_2592815	14677	1.76162e-06	3.8855e-05	-0.947081	-1.254 - -0.641	9.5711	-6.39936	5.09447
OSE4-OSE0	Mtfp1	ILMN_2624145	67900	1.76392e-06	3.8866e-05	-0.531631	-0.704 - -0.36	7.23645	-6.3988	5.09317
OSE4-OSE0	Nadk	ILMN_2771225	192185	1.76901e-06	3.89381e-05	0.519801	0.351 - 0.688	10.3453	6.39755	5.09032
OSE4-OSE0	Fam196b	ILMN_3162060	574403	1.7947e-06	3.94443e-05	-0.568752	-0.753 - -0.384	8.37293	-6.39133	5.07603
OSE4-OSE0	Dnmt3b	ILMN_1252310	13436	1.79744e-06	3.94443e-05	0.650627	0.44 - 0.862	6.98538	6.39067	5.07452
OSE4-OSE0	2310003L22Rik	ILMN_2747677	69487	1.79751e-06	3.94443e-05	-0.624599	-0.827 - -0.422	9.66886	-6.39065	5.07448
OSE4-OSE0	Fam154b	ILMN_1224390	330577	1.80434e-06	3.95538e-05	-0.574212	-0.76 - -0.388	8.4206	-6.38901	5.07072
OSE4-OSE0	Kif22	ILMN_2762326	110033	1.81412e-06	3.97277e-05	0.695053	0.47 - 0.92	8.72819	6.38668	5.06537
OSE4-OSE0	Mical2	ILMN_2636004	320878	1.81637e-06	3.97363e-05	-0.872417	-1.155 - -0.589	10.5063	-6.38614	5.06414
OSE4-OSE0	Cblb	ILMN_2565243	208650	1.81906e-06	3.97547e-05	0.807026	0.545 - 1.069	6.16728	6.3855	5.06267
OSE4-OSE0	Acot7	ILMN_2632264	70025	1.82324e-06	3.98055e-05	-0.485279	-0.643 - -0.328	13.4596	-6.38451	5.0604
OSE4-OSE0	Cd28	ILMN_2589871	12487	1.84926e-06	4.03312e-05	0.600532	0.406 - 0.796	5.83496	6.3784	5.04636
OSE4-OSE0	Cdc20	ILMN_2867899	107995	1.85288e-06	4.03312e-05	1.62526	1.097 - 2.153	7.0319	6.37756	5.04442
OSE4-OSE0	Mtap7d2	ILMN_1228077	78283	1.85295e-06	4.03312e-05	-0.812001	-1.076 - -0.548	8.87539	-6.37754	5.04439
OSE4-OSE0	D2Ertd750e	ILMN_2795949	51944	1.85736e-06	4.03864e-05	0.874015	0.59 - 1.158	5.97256	6.37651	5.04203
OSE4-OSE0	Il3ra	ILMN_2916571	16188	1.86174e-06	4.04406e-05	1.05929	0.715 - 1.403	6.3686	6.3755	5.0397
OSE4-OSE0	Fbxo44	ILMN_1229019	230903	1.88255e-06	4.08514e-05	-0.690347	-0.915 - -0.466	10.0472	-6.3707	5.02868
OSE4-OSE0	2810417H13Rik	ILMN_1223045	68026	1.88766e-06	4.09209e-05	1.669	1.126 - 2.212	6.29522	6.36953	5.026
OSE4-OSE0	Dtd1	ILMN_2753058	66044	1.89162e-06	4.09654e-05	-0.545504	-0.723 - -0.368	8.83064	-6.36863	5.02392
OSE4-OSE0	Lhx1	ILMN_1225672	16869	1.90149e-06	4.11377e-05	-0.695849	-0.922 - -0.469	7.90249	-6.36638	5.01876
OSE4-OSE0	0610031J06Rik	ILMN_2628021	56700	1.90613e-06	4.11966e-05	0.998706	0.674 - 1.324	9.95754	6.36533	5.01635
OSE4-OSE0	Lin7b	ILMN_2602230	22342	1.9102e-06	4.12431e-05	-0.976021	-1.294 - -0.658	8.41446	-6.36441	5.01424
OSE4-OSE0	Atp1b1	ILMN_2767615	11931	1.92287e-06	4.14748e-05	-0.615397	-0.816 - -0.415	14.0331	-6.36156	5.00769
OSE4-OSE0	Diras2	ILMN_2926480	68203	1.93624e-06	4.16862e-05	-0.825351	-1.094 - -0.556	11.6985	-6.35857	5.00082
OSE4-OSE0	Zfp692	ILMN_1220032	103836	1.93654e-06	4.16862e-05	-0.646032	-0.856 - -0.436	7.12089	-6.35851	5.00067
OSE4-OSE0	Tecr	ILMN_2606579	106529	1.93872e-06	4.16913e-05	-0.910107	-1.207 - -0.614	13.263	-6.35802	4.99955
OSE4-OSE0	Sybu	ILMN_2747501	319613	1.94417e-06	4.17657e-05	-0.71046	-0.942 - -0.479	8.98972	-6.35681	4.99677
OSE4-OSE0	Kcnd2	ILMN_2625435	16508	1.94607e-06	4.17657e-05	-0.723678	-0.96 - -0.488	9.08228	-6.35639	4.9958
OSE4-OSE0	Igfbpl1	ILMN_2776554	75426	1.96236e-06	4.20473e-05	0.767705	0.517 - 1.018	6.00966	6.3528	4.98754
OSE4-OSE0	Card11	ILMN_1254529	108723	1.96444e-06	4.20473e-05	0.957349	0.645 - 1.27	5.95361	6.35234	4.9865
OSE4-OSE0	Exd2	ILMN_2728539	97827	1.96506e-06	4.20473e-05	-0.662113	-0.878 - -0.446	9.79113	-6.35221	4.98618
OSE4-OSE0	Fignl1	ILMN_2663604	60530	1.97088e-06	4.21297e-05	0.923006	0.622 - 1.224	6.30359	6.35093	4.98325
OSE4-OSE0	Frmd5	ILMN_1230834	228564	1.97316e-06	4.21365e-05	-0.740404	-0.982 - -0.499	9.54408	-6.35044	4.98211
OSE4-OSE0	Gng2	ILMN_1214150	14702	1.98133e-06	4.2269e-05	0.641759	0.432 - 0.851	8.05691	6.34865	4.97801
OSE4-OSE0	Dlgap3	ILMN_1257751	242667	1.98496e-06	4.23045e-05	-0.70719	-0.938 - -0.476	7.09887	-6.34786	4.9762
OSE4-OSE0	Chrm2	ILMN_2766727	243764	1.99828e-06	4.25461e-05	-0.485464	-0.644 - -0.327	6.53552	-6.34498	4.96957
OSE4-OSE0	Helb	ILMN_2792362	117599	2.02011e-06	4.29683e-05	0.723068	0.487 - 0.959	7.87667	6.34031	4.95881
OSE4-OSE0	Hdac1	ILMN_2733514	433759	2.02418e-06	4.30123e-05	0.76431	0.515 - 1.014	9.00676	6.33944	4.95681
OSE4-OSE0	Fbxo4	ILMN_2772920	106052	2.04422e-06	4.33952e-05	0.610387	0.411 - 0.81	7.42701	6.3352	4.94705
OSE4-OSE0	Lhfpl4	ILMN_2481279	269788	2.05109e-06	4.34981e-05	-0.655859	-0.87 - -0.441	8.96405	-6.33375	4.94373
OSE4-OSE0	Folr2	ILMN_2775030	14276	2.06383e-06	4.37251e-05	1.07939	0.726 - 1.433	6.16547	6.33109	4.93759
OSE4-OSE0	Camk2b	ILMN_1236009	12323	2.06953e-06	4.38026e-05	-0.834607	-1.108 - -0.561	12.3636	-6.3299	4.93486
OSE4-OSE0	Col4a1	ILMN_2621643	12826	2.0725e-06	4.38223e-05	1.24195	0.835 - 1.648	9.62639	6.32928	4.93344
OSE4-OSE0	Epb4.9	ILMN_1245717	13829	2.07592e-06	4.38515e-05	-0.822307	-1.091 - -0.553	10.8539	-6.32857	4.93181
OSE4-OSE0	Fmn2	ILMN_1217191	54418	2.08061e-06	4.39075e-05	-0.759008	-1.007 - -0.511	8.75063	-6.3276	4.92957
OSE4-OSE0	Gpr22	ILMN_2658266	73010	2.08837e-06	4.39631e-05	-0.604551	-0.803 - -0.407	8.41814	-6.326	4.92588
OSE4-OSE0	H2-T10	ILMN_2894678	15024	2.08923e-06	4.39631e-05	0.82109	0.552 - 1.09	6.26531	6.32582	4.92547
OSE4-OSE0	Cdk5	ILMN_1216721	12568	2.08939e-06	4.39631e-05	-0.54192	-0.719 - -0.364	10.136	-6.32579	4.9254
OSE4-OSE0	Baiap3	ILMN_2435996	545192	2.09613e-06	4.40617e-05	-0.781614	-1.038 - -0.526	10.4331	-6.3244	4.92221
OSE4-OSE0	Lpp	ILMN_1238902	210126	2.1093e-06	4.42629e-05	0.623379	0.419 - 0.828	6.73895	6.32171	4.916
OSE4-OSE0	C4b	ILMN_3049559	12268	2.10982e-06	4.42629e-05	1.75507	1.18 - 2.33	10.7326	6.3216	4.91576
OSE4-OSE0	Crhr1	ILMN_2744710	12921	2.11333e-06	4.42933e-05	-0.483372	-0.642 - -0.325	6.7928	-6.32089	4.91411
OSE4-OSE0	Grifin	ILMN_2676543	77998	2.12351e-06	4.44632e-05	0.861827	0.579 - 1.144	6.88615	6.31882	4.90935
OSE4-OSE0	Cd33	ILMN_2675223	12489	2.12643e-06	4.44811e-05	1.59641	1.073 - 2.12	7.20891	6.31823	4.90799
OSE4-OSE0	AI836003	ILMN_2732079	239650	2.14497e-06	4.48254e-05	-0.841505	-1.118 - -0.565	10.3991	-6.31449	4.89939
OSE4-OSE0	Gpr137	ILMN_2780876	107173	2.16113e-06	4.51191e-05	-0.609792	-0.81 - -0.41	9.71001	-6.31127	4.89195
OSE4-OSE0	BC006779	ILMN_2932787	229003	2.18087e-06	4.5487e-05	1.06359	0.714 - 1.413	6.58399	6.30736	4.88294
OSE4-OSE0	Snrpg	ILMN_2742647	68011	2.18961e-06	4.56251e-05	0.557623	0.374 - 0.741	11.6005	6.30564	4.87898
OSE4-OSE0	Foxp3	ILMN_2635132	20371	2.19972e-06	4.57912e-05	0.660714	0.444 - 0.878	6.28859	6.30366	4.87442
OSE4-OSE0	Atmin	ILMN_3146362	234776	2.2054e-06	4.58651e-05	-0.519307	-0.69 - -0.349	10.7894	-6.30255	4.87186
OSE4-OSE0	Gtse1	ILMN_2908070	29870	2.2081e-06	4.58768e-05	0.882134	0.592 - 1.172	6.42768	6.30202	4.87065
OSE4-OSE0	Blnk	ILMN_2726931	17060	2.22432e-06	4.61692e-05	1.0121	0.679 - 1.345	6.33401	6.29888	4.8634
OSE4-OSE0	Cadps	ILMN_1258636	27062	2.26438e-06	4.69553e-05	-0.628115	-0.835 - -0.421	11.7613	-6.29121	4.84571
OSE4-OSE0	Ank1	ILMN_2715601	11733	2.27702e-06	4.71719e-05	-1.12395	-1.494 - -0.754	11.2305	-6.28881	4.84019
OSE4-OSE0	Aplp2	ILMN_1216689	11804	2.28582e-06	4.73085e-05	-0.563352	-0.749 - -0.378	12.869	-6.28716	4.83638
OSE4-OSE0	Cib2	ILMN_2659168	56506	2.29058e-06	4.73127e-05	-0.808238	-1.075 - -0.542	9.6416	-6.28627	4.83431
OSE4-OSE0	Sel1l3	ILMN_2663281	231238	2.29167e-06	4.73127e-05	0.83825	0.562 - 1.114	9.40178	6.28606	4.83384
OSE4-OSE0	Gabrb3	ILMN_1255861	14402	2.29263e-06	4.73127e-05	-0.501895	-0.667 - -0.336	6.67751	-6.28588	4.83343
OSE4-OSE0	Actn1	ILMN_2844996	109711	2.29903e-06	4.73993e-05	0.802134	0.538 - 1.067	9.3184	6.28468	4.83066
OSE4-OSE0	Lgr6	ILMN_2609504	329252	2.32452e-06	4.78725e-05	-0.54801	-0.729 - -0.367	6.25534	-6.27995	4.81974
OSE4-OSE0	Cybasc3	ILMN_2590779	225912	2.32823e-06	4.78725e-05	0.706293	0.473 - 0.939	7.68887	6.27926	4.81816
OSE4-OSE0	Cotl1	ILMN_2604521	72042	2.32867e-06	4.78725e-05	1.46704	0.983 - 1.951	9.19247	6.27918	4.81798
OSE4-OSE0	Cdca3	ILMN_2832219	14793	2.34245e-06	4.81098e-05	0.946591	0.634 - 1.259	6.20599	6.27665	4.81213
OSE4-OSE0	Chsy1	ILMN_1222315	269941	2.35212e-06	4.82623e-05	0.62844	0.421 - 0.836	8.09005	6.27488	4.80805
OSE4-OSE0	Crym	ILMN_2913563	12971	2.35443e-06	4.82636e-05	2.04101	1.367 - 2.715	6.79515	6.27446	4.80707
OSE4-OSE0	Gpr84	ILMN_1212695	80910	2.37807e-06	4.86759e-05	2.10823	1.412 - 2.805	7.51171	6.27017	4.79718
OSE4-OSE0	Kifc1	ILMN_1226979	100042970	2.3802e-06	4.86759e-05	0.581287	0.389 - 0.773	6.18738	6.26979	4.79629
OSE4-OSE0	Irgm2	ILMN_1259564	54396	2.38134e-06	4.86759e-05	3.10837	2.081 - 4.135	9.27104	6.26958	4.79581
OSE4-OSE0	Gimap9	ILMN_1236553	317758	2.39263e-06	4.88602e-05	0.525581	0.352 - 0.699	5.98387	6.26755	4.79113
OSE4-OSE0	Pbxip1	ILMN_1219840	229534	2.39926e-06	4.89491e-05	0.749593	0.502 - 0.997	11.2917	6.26637	4.78839
OSE4-OSE0	Eef1a1	ILMN_2588052	13627	2.40469e-06	4.90133e-05	0.546724	0.366 - 0.727	14.2607	6.2654	4.78615
OSE4-OSE0	Caskin1	ILMN_2622446	268932	2.42035e-06	4.92495e-05	-0.803215	-1.069 - -0.538	9.72716	-6.26261	4.77971
OSE4-OSE0	Daglb	ILMN_2976448	231871	2.42087e-06	4.92495e-05	0.641387	0.429 - 0.854	10.5106	6.26252	4.77951
OSE4-OSE0	Atp6v1g2	ILMN_1228796	66237	2.4321e-06	4.93983e-05	-0.806968	-1.074 - -0.54	12.8435	-6.26053	4.77492
OSE4-OSE0	Chrna4	ILMN_2832675	11438	2.43278e-06	4.93983e-05	-0.853184	-1.135 - -0.571	9.59929	-6.26041	4.77464
OSE4-OSE0	Arpp21	ILMN_1241866	74100	2.43688e-06	4.94169e-05	-0.799	-1.063 - -0.535	9.23835	-6.25969	4.77297
OSE4-OSE0	AI607873	ILMN_1254577	226691	2.4383e-06	4.94169e-05	2.62673	1.757 - 3.496	7.29624	6.25944	4.7724
OSE4-OSE0	Chd5	ILMN_1223724	269610	2.45482e-06	4.97049e-05	-0.78852	-1.05 - -0.527	10.4506	-6.25655	4.76571
OSE4-OSE0	Cldn10	ILMN_2515816	58187	2.46822e-06	4.99039e-05	-1.05319	-1.402 - -0.704	11.9687	-6.25421	4.76031
OSE4-OSE0	Fosl2	ILMN_1252481	14284	2.4693e-06	4.99039e-05	1.53751	1.028 - 2.047	8.05166	6.25403	4.75988
OSE4-OSE0	Ehd4	ILMN_2494023	98878	2.48519e-06	5.0178e-05	0.638518	0.427 - 0.85	5.99325	6.25127	4.75352
OSE4-OSE0	Rpl13	ILMN_2734921	270106	2.49753e-06	5.03499e-05	0.603406	0.403 - 0.803	13.3117	6.24915	4.74862
OSE4-OSE0	Dab2	ILMN_3091641	13132	2.49918e-06	5.03499e-05	1.93315	1.292 - 2.574	8.52929	6.24887	4.74796
OSE4-OSE0	Cxx1c	ILMN_1248650	72865	2.50074e-06	5.03499e-05	-0.693127	-0.923 - -0.463	8.53265	-6.2486	4.74735
OSE4-OSE0	Ebna1bp2	ILMN_2737008	69072	2.54528e-06	5.11924e-05	-0.513404	-0.684 - -0.343	7.75476	-6.24103	4.72985
OSE4-OSE0	Klhl32	ILMN_2987102	212390	2.54735e-06	5.11924e-05	-0.625518	-0.833 - -0.418	7.99342	-6.24069	4.72905
OSE4-OSE0	Atg2b	ILMN_2416470	76559	2.55412e-06	5.12805e-05	-0.633687	-0.844 - -0.423	9.54094	-6.23955	4.72642
OSE4-OSE0	2310008H04Rik	ILMN_2707363	224008	2.56174e-06	5.13855e-05	1.58356	1.058 - 2.109	7.55849	6.23827	4.72347
OSE4-OSE0	Dusp11	ILMN_2711705	72102	2.56744e-06	5.14518e-05	0.869056	0.58 - 1.158	8.75063	6.23732	4.72126
OSE4-OSE0	Fam171b	ILMN_1212907	241520	2.57202e-06	5.14525e-05	-0.551951	-0.735 - -0.369	11.8822	-6.23656	4.7195
OSE4-OSE0	AK009188	ILMN_1259209	76422	2.57226e-06	5.14525e-05	1.24531	0.832 - 1.659	6.89683	6.23652	4.71941
OSE4-OSE0	Itgb1	ILMN_2789077	16412	2.57857e-06	5.1509e-05	0.819342	0.547 - 1.092	6.75537	6.23547	4.71698
OSE4-OSE0	Ddx1	ILMN_1257962	104721	2.57989e-06	5.1509e-05	-0.460024	-0.613 - -0.307	10.0476	-6.23525	4.71647
OSE4-OSE0	Esrrg	ILMN_2695098	26381	2.59378e-06	5.17383e-05	-0.877255	-1.169 - -0.586	7.85616	-6.23295	4.71115
OSE4-OSE0	Diras1	ILMN_1220054	208666	2.59623e-06	5.17391e-05	-0.615876	-0.821 - -0.411	12.1937	-6.23254	4.71022
OSE4-OSE0	Insl6	ILMN_2677859	27356	2.60406e-06	5.18471e-05	1.54703	1.033 - 2.061	6.87794	6.23125	4.70723
OSE4-OSE0	Ube2ql1	ILMN_1239445	76980	2.61254e-06	5.19679e-05	-0.599943	-0.799 - -0.4	8.92865	-6.22986	4.70401
OSE4-OSE0	1700019N12Rik	ILMN_1258349	67077	2.62237e-06	5.2115e-05	-0.588891	-0.785 - -0.393	8.01012	-6.22825	4.70029
OSE4-OSE0	Cyb561	ILMN_1232601	13056	2.63914e-06	5.23558e-05	-0.58887	-0.785 - -0.393	9.99083	-6.22552	4.69398
OSE4-OSE0	Dcn	ILMN_2747959	13179	2.64146e-06	5.23558e-05	2.43495	1.625 - 3.245	10.0477	6.22515	4.69311
OSE4-OSE0	Fxyd3	ILMN_2595593	17178	2.6418e-06	5.23558e-05	0.637836	0.426 - 0.85	6.39934	6.22509	4.69298
OSE4-OSE0	Apol9b	ILMN_2622856	71898	2.66866e-06	5.28244e-05	0.775786	0.517 - 1.034	6.09259	6.22076	4.68296
OSE4-OSE0	Ly6h	ILMN_2748897	23934	2.67036e-06	5.28244e-05	-0.65276	-0.87 - -0.435	10.8799	-6.22049	4.68233
OSE4-OSE0	Ms4a14	ILMN_1228055	383435	2.71286e-06	5.36159e-05	0.946668	0.631 - 1.262	5.80516	6.21373	4.66668
OSE4-OSE0	Hpcal4	ILMN_2662054	170638	2.7162e-06	5.36325e-05	-0.553107	-0.738 - -0.369	9.77722	-6.2132	4.66546
OSE4-OSE0	Kif5a	ILMN_2645752	16572	2.72261e-06	5.37097e-05	-0.541963	-0.723 - -0.361	7.08098	-6.21219	4.66313
OSE4-OSE0	Tmem179	ILMN_2645133	104885	2.74348e-06	5.405e-05	-0.616747	-0.823 - -0.411	10.1364	-6.20893	4.65556
OSE4-OSE0	Fbxl17	ILMN_1249429	50758	2.74489e-06	5.405e-05	-0.5435	-0.725 - -0.362	8.57947	-6.20871	4.65505
OSE4-OSE0	Junb	ILMN_1220034	16477	2.75328e-06	5.41317e-05	2.05032	1.366 - 2.735	8.40866	6.2074	4.65203
OSE4-OSE0	Adcy9	ILMN_2723474	11515	2.75408e-06	5.41317e-05	-0.580484	-0.774 - -0.387	8.10111	-6.20728	4.65174
OSE4-OSE0	Kcnh1	ILMN_2668260	16510	2.76383e-06	5.42647e-05	-0.705343	-0.941 - -0.47	8.7945	-6.20577	4.64824
OSE4-OSE0	Cnih4	ILMN_2788629	98417	2.7659e-06	5.42647e-05	0.606906	0.404 - 0.809	10.0733	6.20545	4.6475
OSE4-OSE0	Etl4	ILMN_1259022	208618	2.77269e-06	5.43483e-05	-1.01069	-1.348 - -0.673	10.1288	-6.2044	4.64507
OSE4-OSE0	Alox5	ILMN_1221016	11689	2.77536e-06	5.4351e-05	1.02534	0.683 - 1.368	6.1868	6.20399	4.64412
OSE4-OSE0	Col6a3	ILMN_1249220	12835	2.80354e-06	5.48529e-05	1.72494	1.149 - 2.301	7.47184	6.19966	4.63411
OSE4-OSE0	Cnn2	ILMN_1226666	12798	2.81862e-06	5.50978e-05	0.630653	0.42 - 0.841	6.44264	6.19737	4.62879
OSE4-OSE0	Actb	ILMN_2698799	11461	2.83865e-06	5.54388e-05	0.958839	0.638 - 1.279	13.5541	6.19434	4.62178
OSE4-OSE0	D4Bwg0951e	ILMN_2646296	52829	2.8432e-06	5.54774e-05	-0.698948	-0.933 - -0.465	8.60169	-6.19366	4.62019
OSE4-OSE0	Hsd11b1	ILMN_3115917	15483	2.85004e-06	5.55603e-05	-0.999121	-1.333 - -0.665	10.1264	-6.19263	4.61781
OSE4-OSE0	Ccdc28a	ILMN_2619718	215814	2.85795e-06	5.5664e-05	-0.661096	-0.882 - -0.44	8.1222	-6.19145	4.61506
OSE4-OSE0	Cdc20	ILMN_2612206	107995	2.86247e-06	5.56679e-05	1.38672	0.923 - 1.851	6.36144	6.19077	4.6135
OSE4-OSE0	Gpsm3	ILMN_1222256	106512	2.86333e-06	5.56679e-05	0.641031	0.427 - 0.856	6.20982	6.19064	4.6132
OSE4-OSE0	Kcnab2	ILMN_2724785	16498	2.86687e-06	5.56862e-05	-0.665547	-0.888 - -0.443	12.779	-6.19011	4.61198
OSE4-OSE0	Arhgap20	ILMN_2959729	244867	2.87049e-06	5.56931e-05	-0.652726	-0.871 - -0.434	8.63525	-6.18958	4.61073
OSE4-OSE0	Lin7a	ILMN_2614313	108030	2.87616e-06	5.56931e-05	-0.694965	-0.928 - -0.462	8.84795	-6.18873	4.60877
OSE4-OSE0	Sept3	ILMN_2480125	24050	2.87737e-06	5.56931e-05	-0.909063	-1.213 - -0.605	10.5708	-6.18855	4.60836
OSE4-OSE0	Brwd1	ILMN_2834573	93871	2.88055e-06	5.56931e-05	-0.608184	-0.812 - -0.405	9.15844	-6.18808	4.60726
OSE4-OSE0	6330407A03Rik	ILMN_1259168		2.88063e-06	5.56931e-05	0.881716	0.587 - 1.177	5.86546	6.18807	4.60723
OSE4-OSE0	Rps7	ILMN_2710068	20115	2.88278e-06	5.56931e-05	0.544318	0.362 - 0.727	13.088	6.18775	4.6065
OSE4-OSE0	Chga	ILMN_2814927	12652	2.89338e-06	5.58477e-05	-0.914762	-1.221 - -0.608	9.96395	-6.18618	4.60286
OSE4-OSE0	Ccnb1	ILMN_2753497	268697	2.90977e-06	5.61137e-05	1.28369	0.854 - 1.714	6.14171	6.18377	4.59726
OSE4-OSE0	4933439C10Rik	ILMN_2433166	74476	2.92703e-06	5.63308e-05	-0.57426	-0.767 - -0.382	8.10638	-6.18124	4.5914
OSE4-OSE0	Kcnc4	ILMN_2771095	99738	2.92712e-06	5.63308e-05	-0.73562	-0.982 - -0.489	11.4585	-6.18123	4.59137
OSE4-OSE0	AK018518	ILMN_2486829		2.9289e-06	5.63308e-05	-0.46688	-0.623 - -0.31	9.79453	-6.18097	4.59077
OSE4-OSE0	Cpeb3	ILMN_1257525	208922	2.94114e-06	5.65157e-05	-0.531744	-0.71 - -0.353	10.4506	-6.17919	4.58664
OSE4-OSE0	Gpr45	ILMN_1228145	93690	2.97051e-06	5.70289e-05	-0.492971	-0.658 - -0.328	7.25319	-6.17494	4.5768
OSE4-OSE0	Adcy2	ILMN_2883063	210044	2.97799e-06	5.71215e-05	-0.759822	-1.015 - -0.505	10.2897	-6.17387	4.57431
OSE4-OSE0	Astn1	ILMN_2697205	11899	3.00493e-06	5.75869e-05	-0.457174	-0.611 - -0.304	10.7967	-6.17002	4.56538
OSE4-OSE0	Kif18b	ILMN_2922942	70218	3.01263e-06	5.76829e-05	0.892961	0.593 - 1.193	5.94316	6.16893	4.56285
OSE4-OSE0	Zdbf2	ILMN_2440612	73884	3.01852e-06	5.77443e-05	-0.738499	-0.987 - -0.49	8.52677	-6.16809	4.56091
OSE4-OSE0	Lamp2	ILMN_3074259	16784	3.04646e-06	5.82139e-05	0.923096	0.613 - 1.233	10.2837	6.16416	4.55179
OSE4-OSE0	Tnks	ILMN_1258658	21951	3.04972e-06	5.82139e-05	-0.482722	-0.645 - -0.32	10.206	-6.1637	4.55073
OSE4-OSE0	Ccdc80	ILMN_1234824	67896	3.0512e-06	5.82139e-05	0.791809	0.526 - 1.058	7.27005	6.1635	4.55025
OSE4-OSE0	Nxn	ILMN_2677472	18230	3.0569e-06	5.82333e-05	0.644342	0.428 - 0.861	10.5046	6.1627	4.5484
OSE4-OSE0	Arl5c	ILMN_2943057	217151	3.05763e-06	5.82333e-05	0.671072	0.446 - 0.897	5.74966	6.1626	4.54816
OSE4-OSE0	Anxa4	ILMN_2772410	11746	3.06359e-06	5.82943e-05	1.05315	0.699 - 1.407	6.28122	6.16177	4.54623
OSE4-OSE0	Pira11	ILMN_1256025	675749	3.06626e-06	5.82943e-05	1.26379	0.839 - 1.689	6.01904	6.1614	4.54537
OSE4-OSE0	Camk2g	ILMN_2765196	12325	3.08793e-06	5.86543e-05	-0.857013	-1.145 - -0.569	10.8904	-6.15839	4.53839
OSE4-OSE0	Ldoc1	ILMN_2898506	434784	3.09343e-06	5.87069e-05	-0.889939	-1.189 - -0.591	7.70392	-6.15763	4.53663
OSE4-OSE0	Rimkla	ILMN_2879195	194237	3.1027e-06	5.88308e-05	-0.894792	-1.196 - -0.594	11.0636	-6.15635	4.53366
OSE4-OSE0	Kdm3a	ILMN_3043245	104263	3.10646e-06	5.88502e-05	0.544479	0.361 - 0.728	7.84297	6.15584	4.53246
OSE4-OSE0	Kif5c	ILMN_1216662	16574	3.11646e-06	5.8938e-05	-0.682061	-0.912 - -0.452	12.0927	-6.15447	4.52928
OSE4-OSE0	Itga5	ILMN_2849449	16402	3.11658e-06	5.8938e-05	1.43189	0.95 - 1.914	6.53638	6.15445	4.52924
OSE4-OSE0	Cacnb4	ILMN_3123491	12298	3.13138e-06	5.9116e-05	-0.669559	-0.895 - -0.444	10.2568	-6.15243	4.52455
OSE4-OSE0	3300005D01Rik	ILMN_1246953		3.13189e-06	5.9116e-05	0.517491	0.343 - 0.692	5.64992	6.15236	4.52439
OSE4-OSE0	Atp6v0e2	ILMN_2832658	76252	3.13499e-06	5.9116e-05	-0.454424	-0.607 - -0.301	10.8912	-6.15194	4.52341
OSE4-OSE0	Guk1	ILMN_2771360	14923	3.137e-06	5.9116e-05	-0.561178	-0.75 - -0.372	12.218	-6.15166	4.52277
OSE4-OSE0	Vstm2l	ILMN_2734090	277432	3.16246e-06	5.95106e-05	-0.806455	-1.078 - -0.535	12.4087	-6.14821	4.51476
OSE4-OSE0	Cand1	ILMN_1218794	71902	3.16823e-06	5.95106e-05	-0.66163	-0.885 - -0.439	9.51934	-6.14744	4.51296
OSE4-OSE0	Igtp	ILMN_2593554	16145	3.16903e-06	5.95106e-05	3.77671	2.504 - 5.049	9.58855	6.14733	4.51271
OSE4-OSE0	Chd7	ILMN_1215908	320790	3.17167e-06	5.95106e-05	0.569513	0.378 - 0.761	8.72062	6.14697	4.51188
OSE4-OSE0	Ptbp1	ILMN_2571683	19205	3.17179e-06	5.95106e-05	1.14935	0.762 - 1.537	7.56653	6.14696	4.51184
OSE4-OSE0	Lat	ILMN_2660551	16797	3.17825e-06	5.95582e-05	0.986702	0.654 - 1.319	5.96733	6.14609	4.50983
OSE4-OSE0	Fam57b	ILMN_1223522	68952	3.18163e-06	5.95582e-05	-0.663689	-0.887 - -0.44	6.94003	-6.14564	4.50878
OSE4-OSE0	Gm347	ILMN_2911307	241289	3.18525e-06	5.95582e-05	-0.583157	-0.78 - -0.387	9.02874	-6.14515	4.50765
OSE4-OSE0	2010321M09Rik	ILMN_3124226	69882	3.18542e-06	5.95582e-05	0.498597	0.331 - 0.667	8.66529	6.14513	4.5076
OSE4-OSE0	AK012160	ILMN_1242103		3.19102e-06	5.96111e-05	-0.685262	-0.916 - -0.454	8.27515	-6.14438	4.50586
OSE4-OSE0	Imp4	ILMN_1227519	27993	3.20366e-06	5.97951e-05	0.646429	0.428 - 0.864	9.67441	6.14269	4.50194
OSE4-OSE0	Il4i1	ILMN_2733778	14204	3.22061e-06	6.00594e-05	1.96765	1.304 - 2.631	6.78645	6.14044	4.49671
OSE4-OSE0	A730020E08Rik	ILMN_2693339		3.23581e-06	6.02386e-05	-0.595637	-0.797 - -0.395	6.82674	-6.13844	4.49205
OSE4-OSE0	Ift88	ILMN_2949869	21821	3.23583e-06	6.02386e-05	-0.361023	-0.483 - -0.239	8.04957	-6.13843	4.49204
OSE4-OSE0	Hs3st3a1	ILMN_2627193	15478	3.24715e-06	6.03724e-05	-0.642347	-0.859 - -0.426	8.03504	-6.13694	4.48858
OSE4-OSE0	Glipr2	ILMN_3053593	384009	3.24978e-06	6.03724e-05	1.41634	0.938 - 1.894	9.15219	6.1366	4.48778
OSE4-OSE0	Crbn	ILMN_3139771	58799	3.25145e-06	6.03724e-05	-0.534742	-0.715 - -0.354	9.04404	-6.13638	4.48727
OSE4-OSE0	Banf1	ILMN_2698392	23825	3.25834e-06	6.04481e-05	0.466008	0.309 - 0.623	9.19761	6.13548	4.48518
OSE4-OSE0	Edil3	ILMN_1260562	13612	3.26815e-06	6.05777e-05	-0.716823	-0.959 - -0.475	7.11671	-6.1342	4.4822
OSE4-OSE0	Gabrb3	ILMN_3120335	14402	3.27738e-06	6.06571e-05	-0.65253	-0.873 - -0.432	10.5324	-6.13299	4.47941
OSE4-OSE0	Cnnm3	ILMN_1216036	94218	3.27808e-06	6.06571e-05	-0.457645	-0.612 - -0.303	6.73091	-6.1329	4.47919
OSE4-OSE0	AK043442	ILMN_1236213		3.29937e-06	6.09986e-05	0.645082	0.427 - 0.863	5.84724	6.13014	4.47278
OSE4-OSE0	Efhd1	ILMN_2613306	98363	3.30256e-06	6.10051e-05	-0.854289	-1.143 - -0.566	9.98453	-6.12973	4.47182
OSE4-OSE0	Gusb	ILMN_1256735	110006	3.32038e-06	6.12816e-05	0.712832	0.472 - 0.954	8.27982	6.12744	4.46649
OSE4-OSE0	Rps27	ILMN_2669015	57294	3.33817e-06	6.1557e-05	0.484066	0.32 - 0.648	12.8651	6.12516	4.4612
OSE4-OSE0	Olfr56	ILMN_2652857	18356	3.34928e-06	6.1709e-05	2.62614	1.738 - 3.514	7.02328	6.12375	4.45791
OSE4-OSE0	Dnajc13	ILMN_1239858	235567	3.36526e-06	6.19503e-05	0.683485	0.452 - 0.915	9.16142	6.12172	4.45319
OSE4-OSE0	Slc17a9	ILMN_2466052	228993	3.37218e-06	6.20244e-05	0.800298	0.529 - 1.071	5.95498	6.12084	4.45116
OSE4-OSE0	AK050411	ILMN_1247981		3.3794e-06	6.2104e-05	0.892439	0.59 - 1.195	7.72413	6.11993	4.44904
OSE4-OSE0	Cenpl	ILMN_2676726	70454	3.38758e-06	6.22011e-05	0.713431	0.472 - 0.955	7.49453	6.1189	4.44664
OSE4-OSE0	Ddx11	ILMN_2700550	320209	3.39584e-06	6.22896e-05	0.772983	0.511 - 1.035	6.59351	6.11787	4.44423
OSE4-OSE0	Ptbp1	ILMN_1217928	19205	3.39819e-06	6.22896e-05	1.03729	0.686 - 1.389	6.80417	6.11757	4.44354
OSE4-OSE0	C85492	ILMN_2721748	215494	3.40838e-06	6.23744e-05	-0.790015	-1.058 - -0.522	10.4694	-6.1163	4.44058
OSE4-OSE0	C1qtnf5	ILMN_2636764	235312	3.40863e-06	6.23744e-05	1.08044	0.715 - 1.446	8.35199	6.11626	4.44051
OSE4-OSE0	AK020725	ILMN_1232578		3.4256e-06	6.26317e-05	-0.9623	-1.288 - -0.636	8.18462	-6.11415	4.43559
OSE4-OSE0	F2rl1	ILMN_2769567	14063	3.45431e-06	6.31028e-05	0.417951	0.276 - 0.56	6.04041	6.1106	4.42732
OSE4-OSE0	Ctdnep1	ILMN_2748584	67181	3.46088e-06	6.31692e-05	0.693188	0.458 - 0.928	9.08589	6.10979	4.42544
OSE4-OSE0	Anxa2	ILMN_1233117	12306	3.46417e-06	6.31755e-05	1.0046	0.664 - 1.345	6.24356	6.10938	4.4245
OSE4-OSE0	Frs3	ILMN_2638186	107971	3.49585e-06	6.36564e-05	-0.506812	-0.679 - -0.335	7.82108	-6.10551	4.41548
OSE4-OSE0	Col8a1	ILMN_2503553	12837	3.49646e-06	6.36564e-05	1.19837	0.792 - 1.605	6.05753	6.10543	4.4153
OSE4-OSE0	4732418C07Rik	ILMN_2668536	230648	3.50403e-06	6.37401e-05	-0.688526	-0.922 - -0.455	11.3124	-6.10451	4.41316
OSE4-OSE0	Dync1i1	ILMN_2739825	13426	3.53315e-06	6.41884e-05	-0.976475	-1.308 - -0.645	9.93872	-6.10099	4.40497
OSE4-OSE0	Baiap3	ILMN_2480021	545192	3.53465e-06	6.41884e-05	-0.786653	-1.054 - -0.52	10.2625	-6.10081	4.40454
OSE4-OSE0	Dexi	ILMN_2727490	58239	3.54208e-06	6.42691e-05	-0.618887	-0.829 - -0.409	9.29349	-6.09991	4.40246
OSE4-OSE0	Ccdc120	ILMN_2672543	54648	3.58098e-06	6.492e-05	-0.556623	-0.746 - -0.367	8.18844	-6.09527	4.39165
OSE4-OSE0	Ccdc91	ILMN_1217225	67015	3.59265e-06	6.50767e-05	-0.748387	-1.003 - -0.494	8.10533	-6.09388	4.38842
OSE4-OSE0	Espl1	ILMN_2911855	105988	3.59825e-06	6.51231e-05	0.823351	0.543 - 1.103	6.22222	6.09322	4.38688
OSE4-OSE0	Dgcr6	ILMN_2611284	13353	3.61038e-06	6.52878e-05	-0.441066	-0.591 - -0.291	9.56927	-6.09179	4.38354
OSE4-OSE0	Dab1	ILMN_2601072	13131	3.62855e-06	6.55182e-05	-0.662207	-0.887 - -0.437	7.89519	-6.08965	4.37857
OSE4-OSE0	NA	ILMN_1234143		3.62922e-06	6.55182e-05	0.70173	0.463 - 0.94	6.95086	6.08957	4.37839
OSE4-OSE0	Hmox1	ILMN_2788073	15368	3.64247e-06	6.56455e-05	2.13888	1.411 - 2.867	7.4202	6.08802	4.37478
OSE4-OSE0	Fgf10	ILMN_2982771	14165	3.64448e-06	6.56455e-05	-0.878993	-1.178 - -0.58	8.16082	-6.08779	4.37423
OSE4-OSE0	E2f6	ILMN_2723931	50496	3.64544e-06	6.56455e-05	-0.579069	-0.776 - -0.382	10.3174	-6.08768	4.37397
OSE4-OSE0	Camta1	ILMN_2481026	100072	3.6508e-06	6.56679e-05	-0.681867	-0.914 - -0.45	9.47136	-6.08705	4.37252
OSE4-OSE0	Ccng1	ILMN_2500276	12450	3.6528e-06	6.56679e-05	0.743891	0.491 - 0.997	9.72194	6.08682	4.37197
OSE4-OSE0	D17Wsu104e	ILMN_2603781	28106	3.67749e-06	6.60565e-05	0.847795	0.559 - 1.136	8.9059	6.08396	4.3653
OSE4-OSE0	S1pr2	ILMN_2964522	14739	3.68198e-06	6.60819e-05	0.740449	0.488 - 0.993	6.56536	6.08344	4.36409
OSE4-OSE0	Cacna1g	ILMN_1241838	12291	3.68589e-06	6.60904e-05	-0.755505	-1.013 - -0.498	7.96991	-6.08299	4.36304
OSE4-OSE0	Folr2	ILMN_2865285	14276	3.68861e-06	6.60904e-05	0.899615	0.593 - 1.206	5.85696	6.08267	4.36231
OSE4-OSE0	Adam23	ILMN_1213123	23792	3.69537e-06	6.61564e-05	-0.764709	-1.025 - -0.504	8.60669	-6.08189	4.3605
OSE4-OSE0	Kcnt1	ILMN_2479273	227632	3.72064e-06	6.65533e-05	-0.846973	-1.136 - -0.558	8.47129	-6.079	4.35375
OSE4-OSE0	Klrd1	ILMN_1255860	16643	3.77803e-06	6.75236e-05	1.11391	0.734 - 1.494	6.07139	6.07249	4.33858
OSE4-OSE0	Arhgap12	ILMN_3133817	75415	3.78336e-06	6.75628e-05	-0.626127	-0.84 - -0.413	8.56938	-6.07189	4.33719
OSE4-OSE0	Ano4	ILMN_2973779	320091	3.79073e-06	6.76353e-05	-0.844047	-1.132 - -0.556	7.70342	-6.07106	4.33526
OSE4-OSE0	Grip1	ILMN_3126646	74053	3.79372e-06	6.76353e-05	-0.81031	-1.087 - -0.534	8.8121	-6.07073	4.33448
OSE4-OSE0	Homer2	ILMN_2588474	26557	3.81173e-06	6.79001e-05	-0.564443	-0.757 - -0.372	9.04693	-6.06871	4.32979
OSE4-OSE0	Ngfrap1	ILMN_1230119	12070	3.82056e-06	6.80009e-05	-0.49388	-0.662 - -0.325	12.1608	-6.06773	4.3275
OSE4-OSE0	Capn10	ILMN_2545915	23830	3.83177e-06	6.8144e-05	-0.726561	-0.975 - -0.478	9.02754	-6.06649	4.32459
OSE4-OSE0	Dph3	ILMN_3134412	105638	3.83664e-06	6.81741e-05	-0.47999	-0.644 - -0.316	8.2699	-6.06595	4.32334
OSE4-OSE0	Adrb2	ILMN_1241610	11555	3.84381e-06	6.82452e-05	0.787312	0.518 - 1.056	6.95164	6.06515	4.32148
OSE4-OSE0	Cd109	ILMN_1214571	235505	3.85474e-06	6.83827e-05	0.881726	0.581 - 1.183	6.30929	6.06395	4.31867
OSE4-OSE0	Dusp2	ILMN_1242406	13537	3.86969e-06	6.85912e-05	0.817491	0.538 - 1.097	6.40543	6.0623	4.31484
OSE4-OSE0	Galnt10	ILMN_2750011	171212	3.88145e-06	6.8743e-05	0.736217	0.485 - 0.988	8.81588	6.06101	4.31183
OSE4-OSE0	AK037758	ILMN_1234541		3.8897e-06	6.88323e-05	0.728644	0.48 - 0.978	7.6737	6.06011	4.30973
OSE4-OSE0	AK003388	ILMN_2452855		3.92487e-06	6.93975e-05	-0.753332	-1.011 - -0.496	11.587	-6.05629	4.30081
OSE4-OSE0	E130306D19Rik	ILMN_2659317	230098	3.92933e-06	6.94192e-05	0.932593	0.614 - 1.252	5.99971	6.05581	4.29969
OSE4-OSE0	Ar	ILMN_2684075	11835	3.93915e-06	6.94911e-05	-0.711869	-0.955 - -0.468	7.81935	-6.05475	4.29722
OSE4-OSE0	AB124611	ILMN_2719139	382062	3.93987e-06	6.94911e-05	1.77793	1.17 - 2.386	6.38854	6.05467	4.29704
OSE4-OSE0	Dab2	ILMN_2543173	13132	3.94962e-06	6.96059e-05	0.879536	0.579 - 1.181	6.58344	6.05362	4.29459
OSE4-OSE0	Atp6v0e	ILMN_2650911	11974	3.9605e-06	6.97228e-05	1.08222	0.712 - 1.453	10.8403	6.05245	4.29186
OSE4-OSE0	Utp14b	ILMN_3138743	195434	3.96274e-06	6.97228e-05	-0.800811	-1.075 - -0.527	10.8535	-6.05221	4.2913
OSE4-OSE0	Dydc2	ILMN_2707902	71200	4.00597e-06	7.04257e-05	-0.515727	-0.692 - -0.339	7.50812	-6.04761	4.28056
OSE4-OSE0	Prickle2	ILMN_2497575	243548	4.01382e-06	7.0506e-05	-0.605101	-0.812 - -0.398	10.9171	-6.04678	4.27862
OSE4-OSE0	Alox5ap	ILMN_1215791	11690	4.03023e-06	7.07364e-05	2.33495	1.535 - 3.135	9.06044	6.04504	4.27458
OSE4-OSE0	Fam73a	ILMN_2713004	215708	4.0558e-06	7.11272e-05	-0.441727	-0.593 - -0.29	9.36184	-6.04236	4.26831
OSE4-OSE0	Eef1a1	ILMN_1377920	13627	4.08342e-06	7.15531e-05	0.606114	0.398 - 0.814	14.0401	6.03948	4.26159
OSE4-OSE0	Bri3	ILMN_2700334	55950	4.09275e-06	7.16582e-05	0.57672	0.379 - 0.775	11.3115	6.03851	4.25933
OSE4-OSE0	1700003F12Rik	ILMN_1257491	75480	4.10293e-06	7.17779e-05	0.575393	0.378 - 0.773	5.91583	6.03746	4.25687
OSE4-OSE0	Glra1	ILMN_2657254	14654	4.1138e-06	7.19095e-05	-1.02134	-1.372 - -0.671	7.53429	-6.03633	4.25425
OSE4-OSE0	Bicc1	ILMN_2661576	83675	4.12586e-06	7.20616e-05	1.0318	0.678 - 1.386	8.85439	6.03509	4.25135
OSE4-OSE0	Integrin Alpha-4	ILMN_1232028		4.12998e-06	7.2075e-05	0.663966	0.436 - 0.892	6.23904	6.03467	4.25036
OSE4-OSE0	Cib1	ILMN_2621847	23991	4.15e-06	7.23657e-05	0.795421	0.522 - 1.069	9.83076	6.03262	4.24557
OSE4-OSE0	Frmpd4	ILMN_2928546	333605	4.16977e-06	7.26514e-05	-0.675274	-0.907 - -0.443	7.49802	-6.0306	4.24086
OSE4-OSE0	Cib2	ILMN_2744587	56506	4.17509e-06	7.26571e-05	-0.564536	-0.758 - -0.371	10.6313	-6.03006	4.2396
OSE4-OSE0	Frmd3	ILMN_1226295	242506	4.1809e-06	7.26571e-05	-0.538561	-0.724 - -0.354	7.74976	-6.02947	4.23822
OSE4-OSE0	Epb4.1l1	ILMN_1217998	13821	4.18291e-06	7.26571e-05	-0.775492	-1.042 - -0.509	12.0099	-6.02927	4.23774
OSE4-OSE0	Ccdc99	ILMN_2663328	70385	4.18362e-06	7.26571e-05	0.810842	0.532 - 1.089	6.26395	6.02919	4.23758
OSE4-OSE0	Brdt	ILMN_2705747	114642	4.19178e-06	7.27398e-05	-0.509268	-0.684 - -0.334	7.09806	-6.02837	4.23565
OSE4-OSE0	Ncoa1	ILMN_2719784	17977	4.20583e-06	7.29248e-05	-0.609652	-0.819 - -0.4	9.27208	-6.02695	4.23233
OSE4-OSE0	C1qtnf1	ILMN_2722108	56745	4.22239e-06	7.31529e-05	0.732321	0.481 - 0.984	6.2783	6.02528	4.22844
OSE4-OSE0	Arhgap22	ILMN_2672380	239027	4.22769e-06	7.31857e-05	0.631764	0.415 - 0.849	7.57985	6.02475	4.2272
OSE4-OSE0	Dpm1	ILMN_2590053	13480	4.27445e-06	7.39357e-05	-0.66268	-0.891 - -0.435	8.30129	-6.02009	4.2163
OSE4-OSE0	2810405K02Rik	ILMN_1238542	66469	4.29272e-06	7.41918e-05	-0.696538	-0.936 - -0.457	10.2839	-6.01828	4.21208
OSE4-OSE0	Gpx8	ILMN_2625854	69590	4.3102e-06	7.443e-05	1.29848	0.851 - 1.746	7.95895	6.01656	4.20805
OSE4-OSE0	Gpr158	ILMN_1227221	241263	4.31343e-06	7.443e-05	-0.519016	-0.698 - -0.34	10.8559	-6.01624	4.20731
OSE4-OSE0	Dgkz	ILMN_2915059	104418	4.33584e-06	7.47342e-05	0.816452	0.535 - 1.098	9.6256	6.01404	4.20218
OSE4-OSE0	Inpp4b	ILMN_2854354	234515	4.33801e-06	7.47342e-05	-0.548435	-0.737 - -0.36	7.1729	-6.01383	4.20168
OSE4-OSE0	Chst10	ILMN_2595863	98388	4.34322e-06	7.4764e-05	-0.66264	-0.891 - -0.434	7.79141	-6.01332	4.20049
OSE4-OSE0	Col1a2	ILMN_1253806	12843	4.36394e-06	7.50605e-05	1.17123	0.768 - 1.575	6.35348	6.0113	4.19578
OSE4-OSE0	D10Bwg1379e	ILMN_2781181	215821	4.37054e-06	7.51138e-05	-0.715381	-0.962 - -0.469	9.83492	-6.01066	4.19428
OSE4-OSE0	mKIAA4159	ILMN_1218116	12153	4.40785e-06	7.56405e-05	0.993354	0.651 - 1.336	8.47489	6.00706	4.18586
OSE4-OSE0	AA960436	ILMN_3008733	101985	4.40823e-06	7.56405e-05	0.892158	0.585 - 1.2	8.4886	6.00702	4.18578
OSE4-OSE0	6330403K07Rik	ILMN_2594139	103712	4.43056e-06	7.59069e-05	-0.587601	-0.79 - -0.385	12.6572	-6.00488	4.18078
OSE4-OSE0	C4b	ILMN_2646052	12268	4.43082e-06	7.59069e-05	1.82816	1.198 - 2.459	10.453	6.00486	4.18072
OSE4-OSE0	Chrd	ILMN_2765047	12667	4.43547e-06	7.5926e-05	-0.635845	-0.855 - -0.416	7.74063	-6.00441	4.17968
OSE4-OSE0	Fkbp2	ILMN_1220875	14227	4.47152e-06	7.64823e-05	-0.638871	-0.859 - -0.418	11.4942	-6.00099	4.17166
OSE4-OSE0	Csf2ra	ILMN_2866276	12982	4.48439e-06	7.66414e-05	1.21583	0.796 - 1.636	8.767	5.99977	4.16881
OSE4-OSE0	Arg1	ILMN_2952275	11846	4.49883e-06	7.68269e-05	5.96496	3.905 - 8.025	8.34746	5.99841	4.16563
OSE4-OSE0	Ccdc85b	ILMN_1220846	240514	4.5054e-06	7.68781e-05	-0.47929	-0.645 - -0.314	11.3487	-5.99779	4.16418
OSE4-OSE0	Dctpp1	ILMN_1228334	66422	4.51322e-06	7.69503e-05	0.632345	0.414 - 0.851	8.2173	5.99705	4.16247
OSE4-OSE0	Slc45a4	ILMN_1232055	106068	4.52488e-06	7.7088e-05	-0.555114	-0.747 - -0.363	10.8032	-5.99596	4.15991
OSE4-OSE0	Clspn	ILMN_1241320	269582	4.54025e-06	7.72885e-05	0.891442	0.583 - 1.199	6.07623	5.99453	4.15655
OSE4-OSE0	Dexi	ILMN_2623929	58239	4.57203e-06	7.77171e-05	-0.636669	-0.857 - -0.417	9.95304	-5.99157	4.14964
OSE4-OSE0	AK044503	ILMN_1230665	636791	4.57451e-06	7.77171e-05	-0.662578	-0.892 - -0.433	7.95117	-5.99134	4.14911
OSE4-OSE0	Cfp	ILMN_1228320	18636	4.57712e-06	7.77171e-05	2.3415	1.532 - 3.151	9.91867	5.9911	4.14854
OSE4-OSE0	Comp	ILMN_2773395	12845	4.57989e-06	7.77171e-05	0.672977	0.44 - 0.906	6.12382	5.99084	4.14794
OSE4-OSE0	Ccdc74a	ILMN_1222922	72315	4.59702e-06	7.79461e-05	-0.82547	-1.111 - -0.54	7.25946	-5.98926	4.14425
OSE4-OSE0	Idh3a	ILMN_2740134	67834	4.61363e-06	7.81662e-05	-0.686529	-0.924 - -0.449	10.9527	-5.98774	4.14067
OSE4-OSE0	Lgals1	ILMN_2619107	16852	4.62765e-06	7.83418e-05	1.51523	0.991 - 2.04	10.2326	5.98645	4.13767
OSE4-OSE0	Kif3a	ILMN_2621148	16568	4.63309e-06	7.83722e-05	-0.57601	-0.775 - -0.377	10.9406	-5.98596	4.1365
OSE4-OSE0	Fbxw4	ILMN_1241696	30838	4.64293e-06	7.84769e-05	0.773344	0.506 - 1.041	7.60224	5.98506	4.1344
OSE4-OSE0	Ggt7	ILMN_1213289	207182	4.65222e-06	7.85721e-05	-0.786591	-1.059 - -0.514	10.275	-5.98421	4.13242
OSE4-OSE0	Car10	ILMN_2594325	72605	4.65896e-06	7.86241e-05	-0.758856	-1.022 - -0.496	9.82012	-5.9836	4.13099
OSE4-OSE0	Ldhb	ILMN_2660466	16832	4.70152e-06	7.92801e-05	-0.534553	-0.72 - -0.349	13.3782	-5.97975	4.12198
OSE4-OSE0	Klhl29	ILMN_1250099	208439	4.71349e-06	7.94196e-05	-0.415365	-0.559 - -0.271	7.28766	-5.97867	4.11946
OSE4-OSE0	Gnal	ILMN_2429164	14680	4.71955e-06	7.94593e-05	-0.685443	-0.923 - -0.448	8.06528	-5.97813	4.11819
OSE4-OSE0	Klc1	ILMN_3116826	16593	4.73755e-06	7.96585e-05	-0.706831	-0.952 - -0.462	10.8148	-5.97652	4.11442
OSE4-OSE0	Gng13	ILMN_2615412	64337	4.7388e-06	7.96585e-05	-0.793017	-1.068 - -0.518	10.9324	-5.97641	4.11416
OSE4-OSE0	Crtac1	ILMN_2764112	72832	4.77257e-06	8.01636e-05	-0.699802	-0.942 - -0.457	10.2277	-5.9734	4.10713
OSE4-OSE0	Id3	ILMN_2687169	15903	4.77722e-06	8.01789e-05	0.817314	0.534 - 1.101	7.53358	5.97299	4.10616
OSE4-OSE0	Arhgap20	ILMN_2721874	244867	4.78429e-06	8.0225e-05	-0.827766	-1.115 - -0.541	8.21723	-5.97237	4.1047
OSE4-OSE0	Cand1	ILMN_2431657	71902	4.78744e-06	8.0225e-05	-0.644159	-0.868 - -0.421	10.0749	-5.97209	4.10405
OSE4-OSE0	C130026I21Rik	ILMN_1234720	620078	4.79137e-06	8.02284e-05	0.320154	0.209 - 0.431	5.60371	5.97174	4.10323
OSE4-OSE0	Bcl3	ILMN_2749717	12051	4.81229e-06	8.04886e-05	1.57693	1.03 - 2.124	6.67859	5.9699	4.09892
OSE4-OSE0	Exd2	ILMN_2927225	97827	4.81703e-06	8.04886e-05	-0.585309	-0.788 - -0.382	9.60338	-5.96948	4.09794
OSE4-OSE0	Csnk1d	ILMN_2739965	104318	4.81815e-06	8.04886e-05	0.742714	0.485 - 1	8.79719	5.96938	4.09772
OSE4-OSE0	Arhgap24	ILMN_2750062	231532	4.82779e-06	8.0587e-05	0.770067	0.503 - 1.037	6.23633	5.96854	4.09573
OSE4-OSE0	Gpr158	ILMN_2824971	241263	4.84395e-06	8.07939e-05	-0.532258	-0.717 - -0.347	10.3884	-5.96712	4.09243
OSE4-OSE0	Adck1	ILMN_2656440	72113	4.86511e-06	8.10839e-05	-0.538308	-0.725 - -0.351	8.38121	-5.96528	4.08811
OSE4-OSE0	Dclk3	ILMN_1245352	245038	4.89672e-06	8.15474e-05	-0.5889	-0.793 - -0.384	8.87639	-5.96254	4.0817
OSE4-OSE0	Cebpa	ILMN_1247147	12606	4.90415e-06	8.16079e-05	1.06058	0.692 - 1.429	6.3194	5.9619	4.08019
OSE4-OSE0	Alg8	ILMN_1237963	381903	4.92908e-06	8.19336e-05	0.591561	0.386 - 0.797	7.54061	5.95976	4.07517
OSE4-OSE0	Ccl9	ILMN_2776603	20308	4.93135e-06	8.19336e-05	3.31126	2.16 - 4.462	8.32154	5.95956	4.07472
OSE4-OSE0	Xlr4b	ILMN_2455089	27083	4.94972e-06	8.21752e-05	0.616978	0.402 - 0.831	6.13604	5.95799	4.07103
OSE4-OSE0	Plin2	ILMN_1222246	11520	4.96501e-06	8.22638e-05	1.9172	1.25 - 2.584	7.39486	5.95669	4.06798
OSE4-OSE0	AK078053	ILMN_1222351		4.96509e-06	8.22638e-05	-0.552236	-0.744 - -0.36	11.7336	-5.95668	4.06796
OSE4-OSE0	Bub1b	ILMN_2985969	12236	4.96654e-06	8.22638e-05	0.799607	0.522 - 1.078	6.53644	5.95656	4.06767
OSE4-OSE0	Kctd9	ILMN_1251465	105440	4.97497e-06	8.234e-05	-0.722368	-0.974 - -0.471	8.74866	-5.95584	4.06599
OSE4-OSE0	Cul1	ILMN_1222157	26965	4.99739e-06	8.26474e-05	0.58594	0.382 - 0.79	6.52624	5.95394	4.06154
OSE4-OSE0	Gm10023	ILMN_2424983	100504196	5.00685e-06	8.26986e-05	-0.360837	-0.486 - -0.235	7.54421	-5.95314	4.05967
OSE4-OSE0	BC028528	ILMN_2837802	229600	5.00819e-06	8.26986e-05	0.850155	0.554 - 1.146	7.16591	5.95303	4.0594
OSE4-OSE0	C130038G02Rik	ILMN_1238123	77521	5.02744e-06	8.29527e-05	-0.681277	-0.918 - -0.444	6.69967	-5.95141	4.0556
OSE4-OSE0	A330021E22Rik	ILMN_2714209	207686	5.0592e-06	8.32978e-05	-0.561658	-0.757 - -0.366	7.72333	-5.94874	4.04937
OSE4-OSE0	Iqgap1	ILMN_1231458	29875	5.05969e-06	8.32978e-05	0.554543	0.361 - 0.748	5.68676	5.9487	4.04927
OSE4-OSE0	Lingo2	ILMN_2949439	242384	5.05998e-06	8.32978e-05	-0.59054	-0.796 - -0.385	7.67437	-5.94868	4.04921
OSE4-OSE0	Ank2	ILMN_2718030	109676	5.07151e-06	8.34236e-05	-0.704212	-0.949 - -0.459	10.885	-5.94772	4.04696
OSE4-OSE0	BC030500	ILMN_2714956	234290	5.08586e-06	8.35956e-05	-0.344207	-0.464 - -0.224	6.07346	-5.94652	4.04416
OSE4-OSE0	Cd151	ILMN_2492403	12476	5.0953e-06	8.36867e-05	0.592214	0.386 - 0.799	9.94057	5.94574	4.04233
OSE4-OSE0	Radil	ILMN_2717228	231858	5.1054e-06	8.37887e-05	-0.600377	-0.81 - -0.391	7.23193	-5.9449	4.04036
OSE4-OSE0	Cdca8	ILMN_2543393	52276	5.11184e-06	8.38302e-05	1.70067	1.108 - 2.293	6.94673	5.94437	4.03912
OSE4-OSE0	2900011O08Rik	ILMN_2636325	67254	5.11583e-06	8.38317e-05	-0.700457	-0.945 - -0.456	11.2989	-5.94404	4.03834
OSE4-OSE0	Fbll1	ILMN_1259595	237730	5.13815e-06	8.41333e-05	-0.759837	-1.025 - -0.495	8.78086	-5.9422	4.03403
OSE4-OSE0	Fam69b	ILMN_2604676	56279	5.15775e-06	8.43898e-05	-0.864449	-1.166 - -0.563	9.07234	-5.94059	4.03026
OSE4-OSE0	Klhl5	ILMN_2692482	71778	5.16474e-06	8.444e-05	0.537578	0.35 - 0.725	6.16546	5.94002	4.02892
OSE4-OSE0	Arrb2	ILMN_2700848	216869	5.16874e-06	8.4441e-05	0.823459	0.536 - 1.111	9.65534	5.93969	4.02815
OSE4-OSE0	Fam116a	ILMN_2633030	211922	5.18328e-06	8.46143e-05	-0.487769	-0.658 - -0.318	7.91226	-5.93851	4.02537
OSE4-OSE0	Capg	ILMN_3115281	12332	5.20906e-06	8.49556e-05	0.629104	0.41 - 0.849	6.05975	5.93641	4.02046
OSE4-OSE0	Lamc1	ILMN_2774596	226519	5.2121e-06	8.49556e-05	0.86897	0.566 - 1.172	8.48238	5.93617	4.01988
OSE4-OSE0	Gpx8	ILMN_2625855	69590	5.22365e-06	8.50793e-05	1.25653	0.818 - 1.695	8.2206	5.93523	4.01769
OSE4-OSE0	Ccl27a	ILMN_3146018	20301	5.23588e-06	8.52139e-05	-0.67992	-0.917 - -0.443	10.6049	-5.93424	4.01537
OSE4-OSE0	Copg	ILMN_3154007	54161	5.25509e-06	8.54618e-05	-1.11397	-1.503 - -0.725	9.45018	-5.9327	4.01175
OSE4-OSE0	4930563E22Rik	ILMN_1216391	75304	5.26644e-06	8.55817e-05	-0.537771	-0.726 - -0.35	8.44603	-5.93179	4.00961
OSE4-OSE0	Akap11	ILMN_2450121	219181	5.27495e-06	8.56551e-05	-0.690014	-0.931 - -0.449	11.4085	-5.9311	4.00801
OSE4-OSE0	Hist1h4f	ILMN_1222313	319157	5.29458e-06	8.59089e-05	0.554099	0.361 - 0.748	6.6958	5.92954	4.00433
OSE4-OSE0	Htr1a	ILMN_2664762	15550	5.33482e-06	8.64965e-05	-0.52186	-0.704 - -0.339	6.94459	-5.92634	3.99683
OSE4-OSE0	Calca	ILMN_2744927	12310	5.34397e-06	8.65796e-05	0.684546	0.445 - 0.924	5.80795	5.92562	3.99514
OSE4-OSE0	Cebpb	ILMN_2756435	12608	5.37111e-06	8.69289e-05	2.52119	1.64 - 3.403	9.80829	5.92348	3.99012
OSE4-OSE0	Dbc1	ILMN_2643648	56710	5.37363e-06	8.69289e-05	-0.59942	-0.809 - -0.39	7.62991	-5.92328	3.98966
OSE4-OSE0	2410018L13Rik	ILMN_2542320		5.39177e-06	8.71569e-05	-0.623737	-0.842 - -0.406	6.8208	-5.92186	3.98632
OSE4-OSE0	Clspn	ILMN_2858359	269582	5.4058e-06	8.73178e-05	0.907228	0.59 - 1.225	6.6182	5.92076	3.98375
OSE4-OSE0	Gpx3	ILMN_2715546	14778	5.41096e-06	8.73356e-05	1.56438	1.017 - 2.112	9.44024	5.92036	3.9828
OSE4-OSE0	Grm5	ILMN_1242601	108071	5.43664e-06	8.76621e-05	-0.475875	-0.642 - -0.309	9.70222	-5.91836	3.97811
OSE4-OSE0	Dus3l	ILMN_1256514	224907	5.43935e-06	8.76621e-05	-0.524988	-0.709 - -0.341	8.47095	-5.91815	3.97762
OSE4-OSE0	Fgf5	ILMN_2642743	14176	5.48458e-06	8.82797e-05	-0.408624	-0.552 - -0.266	6.04181	-5.91466	3.96942
OSE4-OSE0	Cd300lf	ILMN_2606144	246746	5.48589e-06	8.82797e-05	2.06282	1.34 - 2.785	6.28662	5.91455	3.96918
OSE4-OSE0	Rbm20	ILMN_1220508	73713	5.50761e-06	8.85341e-05	-0.510029	-0.689 - -0.331	7.5415	-5.91289	3.96527
OSE4-OSE0	Cyth4	ILMN_1251229	72318	5.50994e-06	8.85341e-05	1.26881	0.824 - 1.713	6.36422	5.91271	3.96485
OSE4-OSE0	Gusb	ILMN_2768026	110006	5.5507e-06	8.91223e-05	1.73865	1.129 - 2.348	7.00973	5.9096	3.95755
OSE4-OSE0	Kif6	ILMN_2680371	319991	5.5569e-06	8.91552e-05	-0.426423	-0.576 - -0.277	6.52618	-5.90913	3.95645
OSE4-OSE0	Grm7	ILMN_1247084	108073	5.59641e-06	8.97221e-05	-0.604318	-0.816 - -0.392	8.88978	-5.90614	3.94943
OSE4-OSE0	Enpp1	ILMN_2782964	18605	5.64105e-06	9.03703e-05	1.26545	0.821 - 1.71	7.33012	5.90279	3.94156
OSE4-OSE0	Lrrc4b	ILMN_2642444	272381	5.66841e-06	9.0741e-05	-0.762661	-1.03 - -0.495	8.86309	-5.90075	3.93677
OSE4-OSE0	Fbxo21	ILMN_1244991	231670	5.6807e-06	9.08701e-05	-0.546801	-0.739 - -0.355	10.7869	-5.89984	3.93463
OSE4-OSE0	Rnf19b	ILMN_2700689	75234	5.68533e-06	9.08764e-05	1.36501	0.886 - 1.844	8.64829	5.89949	3.93382
OSE4-OSE0	Rimkla	ILMN_2676745	194237	5.69833e-06	9.10166e-05	-1.01166	-1.367 - -0.656	8.69328	-5.89853	3.93156
OSE4-OSE0	Inpp4b	ILMN_1226239	234515	5.70463e-06	9.10495e-05	0.742927	0.482 - 1.004	6.61294	5.89806	3.93046
OSE4-OSE0	Gtf2h5	ILMN_1223234	66467	5.71353e-06	9.11238e-05	-0.567951	-0.767 - -0.368	7.61679	-5.89741	3.92892
OSE4-OSE0	Cdkn2c	ILMN_1228366	12580	5.75668e-06	9.17438e-05	0.999594	0.648 - 1.351	7.04592	5.89424	3.92147
OSE4-OSE0	Arl3	ILMN_2786860	56350	5.76561e-06	9.18181e-05	-0.517751	-0.7 - -0.336	11.2106	-5.89358	3.91993
OSE4-OSE0	B930041F14Rik	ILMN_1250201	230991	5.78412e-06	9.19949e-05	-0.665961	-0.9 - -0.432	11.2789	-5.89223	3.91676
OSE4-OSE0	Dhrsx	ILMN_1221451	236082	5.78528e-06	9.19949e-05	0.543993	0.353 - 0.735	8.03703	5.89215	3.91656
OSE4-OSE0	Gbp3	ILMN_2918002	55932	5.80672e-06	9.22676e-05	2.8626	1.856 - 3.869	8.80865	5.89059	3.9129
OSE4-OSE0	Oscp1	ILMN_2629400	230751	5.81951e-06	9.24024e-05	-0.546211	-0.738 - -0.354	7.62674	-5.88966	3.91072
OSE4-OSE0	Chchd8	ILMN_2817151	68185	5.82615e-06	9.24395e-05	0.695174	0.451 - 0.94	8.48039	5.88918	3.90959
OSE4-OSE0	Hagh	ILMN_2734661	14651	5.9169e-06	9.38102e-05	-0.495024	-0.669 - -0.321	10.4915	-5.88267	3.89429
OSE4-OSE0	Gpr160	ILMN_2621649	71862	5.94762e-06	9.42277e-05	0.675404	0.437 - 0.913	6.14025	5.88048	3.88916
OSE4-OSE0	Cyp2s1	ILMN_2758264	74134	5.95629e-06	9.42954e-05	-0.726081	-0.982 - -0.47	7.44165	-5.87987	3.88772
OSE4-OSE0	Hoxd8	ILMN_2693052	15437	5.96813e-06	9.44133e-05	-0.682961	-0.924 - -0.442	8.95576	-5.87903	3.88575
OSE4-OSE0	Efna3	ILMN_2818879	13638	6.03691e-06	9.54312e-05	-0.62948	-0.851 - -0.408	6.35508	-5.87421	3.8744
OSE4-OSE0	Nefh	ILMN_1237729	380684	6.04884e-06	9.55494e-05	-0.850897	-1.151 - -0.551	11.9405	-5.87338	3.87245
OSE4-OSE0	Fez1	ILMN_2643495	235180	6.07327e-06	9.58648e-05	-0.663594	-0.898 - -0.429	13.209	-5.87168	3.86846
OSE4-OSE0	Dfna5	ILMN_2652482	54722	6.08335e-06	9.59535e-05	-0.514236	-0.696 - -0.333	8.04217	-5.87098	3.86682
OSE4-OSE0	Ccl3	ILMN_1253919	20302	6.11515e-06	9.63843e-05	1.92509	1.246 - 2.605	7.04596	5.86879	3.86165
OSE4-OSE0	Uck2	ILMN_1254631	80914	6.14483e-06	9.67811e-05	0.695923	0.45 - 0.942	10.0343	5.86675	3.85686
OSE4-OSE0	Ddx24	ILMN_2971567	27225	6.19314e-06	9.74706e-05	-0.517259	-0.7 - -0.335	11.3066	-5.86345	3.8491
OSE4-OSE0	AK046760	ILMN_1246957		6.20607e-06	9.76024e-05	-0.515212	-0.697 - -0.333	8.36524	-5.86257	3.84704
OSE4-OSE0	Hnrnpab	ILMN_2612423	15384	6.21846e-06	9.76726e-05	0.477504	0.309 - 0.646	11.7233	5.86173	3.84507
OSE4-OSE0	Iqgap3	ILMN_2971999	404710	6.21962e-06	9.76726e-05	1.0196	0.659 - 1.38	6.23281	5.86165	3.84488
OSE4-OSE0	Fgf9	ILMN_1221265	14180	6.23113e-06	9.77818e-05	-0.779497	-1.055 - -0.504	7.66533	-5.86088	3.84305
OSE4-OSE0	9530082P21Rik	ILMN_2459045		6.25217e-06	9.80405e-05	0.459698	0.297 - 0.622	6.26532	5.85946	3.83971
OSE4-OSE0	Kcnc1	ILMN_2717814	16502	6.27824e-06	9.83516e-05	-0.561025	-0.759 - -0.363	8.36427	-5.85771	3.83559
OSE4-OSE0	Ntrk3	ILMN_2675199	18213	6.28445e-06	9.83516e-05	-0.685332	-0.928 - -0.443	9.23766	-5.85729	3.83461
OSE4-OSE0	Kcnab3	ILMN_2655386	16499	6.28575e-06	9.83516e-05	-0.840116	-1.137 - -0.543	8.34548	-5.8572	3.83441
OSE4-OSE0	D19Wsu162e	ILMN_2416424	226178	6.33749e-06	9.90891e-05	0.746472	0.482 - 1.011	10.8137	5.85375	3.82629
OSE4-OSE0	2310047M10Rik	ILMN_2645763	71923	6.34275e-06	9.90991e-05	-0.401597	-0.544 - -0.259	9.71861	-5.8534	3.82547
OSE4-OSE0	Prss46	ILMN_2625085	74306	6.37522e-06	9.9534e-05	0.705357	0.456 - 0.955	5.68547	5.85126	3.82042
OSE4-OSE0	Gphn	ILMN_1214092	268566	6.40681e-06	9.98443e-05	-0.502126	-0.68 - -0.324	9.66046	-5.84918	3.81552
OSE4-OSE0	Gjd2	ILMN_2721734	14617	6.40784e-06	9.98443e-05	-0.728525	-0.987 - -0.471	8.09251	-5.84911	3.81536
OSE4-OSE0	Ccl27a	ILMN_1216183	20301	6.40903e-06	9.98443e-05	-0.642216	-0.87 - -0.415	8.60337	-5.84903	3.81518
OSE4-OSE0	Btbd11	ILMN_3139253	74007	6.45817e-06	0.000100537	-0.590454	-0.8 - -0.381	10.7174	-5.84582	3.80762
OSE4-OSE0	Tnfsf10	ILMN_2487554	22035	6.48894e-06	0.000100943	0.529399	0.342 - 0.717	6.36669	5.84382	3.80291
OSE4-OSE0	Kcne1l	ILMN_2765662	66240	6.51497e-06	0.000101274	0.999355	0.645 - 1.354	9.56641	5.84213	3.79895
OSE4-OSE0	C1rl	ILMN_1255190	232371	6.55479e-06	0.000101818	0.716378	0.462 - 0.97	6.24453	5.83957	3.79291
OSE4-OSE0	Cplx1	ILMN_1226042	12889	6.56371e-06	0.000101818	-0.549073	-0.744 - -0.354	14.3993	-5.839	3.79157
OSE4-OSE0	Tmem145	ILMN_1214060	330485	6.5653e-06	0.000101818	-0.937678	-1.27 - -0.605	9.19891	-5.8389	3.79133
OSE4-OSE0	Csf2rb2	ILMN_2750047	12984	6.5689e-06	0.000101818	1.16488	0.752 - 1.578	5.89482	5.83867	3.79078
OSE4-OSE0	Cdk5r1	ILMN_1259339	12569	6.59066e-06	0.000102082	-0.746358	-1.011 - -0.481	11.2591	-5.83728	3.78751
OSE4-OSE0	Bai3	ILMN_2752639	210933	6.61339e-06	0.000102293	-0.599716	-0.813 - -0.387	8.27612	-5.83583	3.7841
OSE4-OSE0	AK018644	ILMN_2425376		6.61382e-06	0.000102293	-0.671151	-0.909 - -0.433	8.70756	-5.8358	3.78404
OSE4-OSE0	Aurkb	ILMN_1239230	20877	6.64589e-06	0.000102715	0.863151	0.557 - 1.17	6.05128	5.83377	3.77925
OSE4-OSE0	BC096037	ILMN_2702519	402747	6.66063e-06	0.000102869	-0.771386	-1.045 - -0.497	7.99743	-5.83284	3.77705
OSE4-OSE0	Lgals9	ILMN_2716602	16859	6.70927e-06	0.000103545	1.35504	0.874 - 1.837	7.30715	5.82978	3.76985
OSE4-OSE0	2310039H08Rik	ILMN_2619836	67101	6.75238e-06	0.000104136	0.706216	0.455 - 0.957	9.29135	5.82709	3.76351
OSE4-OSE0	Acads	ILMN_2806676	11409	6.77011e-06	0.000104328	0.724249	0.467 - 0.982	7.8173	5.82598	3.76091
OSE4-OSE0	Gphn	ILMN_2910995	268566	6.77457e-06	0.000104328	-0.54901	-0.744 - -0.354	9.30224	-5.82571	3.76026
OSE4-OSE0	Calu	ILMN_1228287	12321	6.80924e-06	0.000104775	0.703903	0.454 - 0.954	9.62748	5.82356	3.75521
OSE4-OSE0	BC028528	ILMN_2656422	229600	6.81336e-06	0.000104775	1.07468	0.692 - 1.457	8.28702	5.82331	3.75461
OSE4-OSE0	Fam107b	ILMN_2807335	66540	6.82042e-06	0.000104809	0.685461	0.442 - 0.929	7.24106	5.82287	3.75358
OSE4-OSE0	Gnb4	ILMN_1240125	14696	6.82626e-06	0.000104824	0.581644	0.375 - 0.789	7.9919	5.82251	3.75273
OSE4-OSE0	Tecr	ILMN_2994779	106529	6.84785e-06	0.00010508	-0.709007	-0.961 - -0.457	12.7372	-5.82119	3.74961
OSE4-OSE0	Armcx4	ILMN_1246006	102910	6.85356e-06	0.000105093	-0.56897	-0.771 - -0.366	8.53376	-5.82084	3.74878
OSE4-OSE0	Hap1	ILMN_1244829	15114	6.87581e-06	0.000105359	-0.596664	-0.809 - -0.384	11.8717	-5.81947	3.74557
OSE4-OSE0	Ctla4	ILMN_2631752	12477	6.88921e-06	0.000105457	1.16233	0.749 - 1.576	6.3045	5.81866	3.74365
OSE4-OSE0	Gnl1	ILMN_1230243	14670	6.89683e-06	0.000105457	-0.754249	-1.023 - -0.486	11.7012	-5.81819	3.74255
OSE4-OSE0	Birc5	ILMN_2632712	11799	6.89696e-06	0.000105457	1.35961	0.876 - 1.844	7.20495	5.81818	3.74253
OSE4-OSE0	Abat	ILMN_2925947	268860	6.91097e-06	0.000105596	-0.698534	-0.947 - -0.45	10.0251	-5.81733	3.74052
OSE4-OSE0	1700037H04Rik	ILMN_1213070	67326	6.95117e-06	0.000106135	-0.457883	-0.621 - -0.295	11.2445	-5.81489	3.73478
OSE4-OSE0	Hist1h4j	ILMN_1256989	319159	7.01178e-06	0.000106932	0.842668	0.542 - 1.143	7.95413	5.81125	3.72619
OSE4-OSE0	Fto	ILMN_2763674	26383	7.01335e-06	0.000106932	-0.538984	-0.731 - -0.347	12.5039	-5.81115	3.72597
OSE4-OSE0	Fads1	ILMN_2607786	76267	7.10916e-06	0.000108316	-0.616345	-0.836 - -0.396	12.8157	-5.80546	3.71253
OSE4-OSE0	Cyp7b1	ILMN_2601215	13123	7.13149e-06	0.00010858	0.754224	0.485 - 1.023	9.35542	5.80414	3.70943
OSE4-OSE0	Cd248	ILMN_2896843	70445	7.16023e-06	0.000108868	0.890454	0.573 - 1.208	7.1164	5.80245	3.70545
OSE4-OSE0	Lcp1	ILMN_1216871	18826	7.16054e-06	0.000108868	1.4113	0.907 - 1.915	7.37395	5.80243	3.7054
OSE4-OSE0	Ccdc88b	ILMN_2737463	78317	7.16922e-06	0.000108922	0.946294	0.608 - 1.284	6.00816	5.80192	3.7042
OSE4-OSE0	Car13	ILMN_1249727	71934	7.24618e-06	0.000110014	1.14336	0.735 - 1.552	7.24912	5.79744	3.69363
OSE4-OSE0	4933431E20Rik	ILMN_2609394	329735	7.2605e-06	0.000110153	-0.670902	-0.911 - -0.431	8.57811	-5.79661	3.69168
OSE4-OSE0	Ehbp1	ILMN_2868981	216565	7.26944e-06	0.000110211	-0.63077	-0.856 - -0.405	7.34174	-5.7961	3.69046
OSE4-OSE0	Thrap3	ILMN_2566477	230753	7.27921e-06	0.000110282	0.648454	0.417 - 0.88	8.25441	5.79553	3.68913
OSE4-OSE0	Fam164a	ILMN_1221011	67306	7.2866e-06	0.000110316	-0.655663	-0.89 - -0.421	10.8476	-5.79511	3.68813
OSE4-OSE0	Arap1	ILMN_1241458	69710	7.29232e-06	0.000110325	0.76652	0.493 - 1.041	6.95545	5.79478	3.68735
OSE4-OSE0	Ahnak	ILMN_1258578	66395	7.31059e-06	0.000110421	1.31683	0.846 - 1.788	7.30571	5.79373	3.68487
OSE4-OSE0	Kctd4	ILMN_2710665	67516	7.31317e-06	0.000110421	-0.73183	-0.993 - -0.47	7.99951	-5.79358	3.68452
OSE4-OSE0	Fam164a	ILMN_2761169	67306	7.31704e-06	0.000110421	-0.778983	-1.058 - -0.5	8.68701	-5.79336	3.684
OSE4-OSE0	Cables1	ILMN_1217097	63955	7.31926e-06	0.000110421	-0.702947	-0.954 - -0.452	8.79783	-5.79323	3.6837
OSE4-OSE0	Cdadc1	ILMN_2639589	71891	7.32645e-06	0.000110452	-0.625789	-0.85 - -0.402	8.6809	-5.79282	3.68273
OSE4-OSE0	1810033B17Rik	ILMN_2712151	69189	7.36665e-06	0.00011098	1.40571	0.903 - 1.909	6.52932	5.79052	3.67731
OSE4-OSE0	Oscp1	ILMN_2719322	230751	7.39788e-06	0.000111373	-0.590064	-0.801 - -0.379	8.86782	-5.78875	3.67312
OSE4-OSE0	Dzip1	ILMN_2492447	66573	7.45587e-06	0.000112167	-0.613787	-0.834 - -0.394	7.22214	-5.78547	3.66539
OSE4-OSE0	Ifi27l2a	ILMN_2762944	76933	7.47021e-06	0.000112304	2.54027	1.631 - 3.45	8.36788	5.78466	3.66349
OSE4-OSE0	Grm8	ILMN_2711523	14823	7.48652e-06	0.000112471	-0.611686	-0.831 - -0.393	6.68635	-5.78375	3.66133
OSE4-OSE0	Fam19a5	ILMN_2732491	106014	7.50647e-06	0.000112645	-0.691164	-0.939 - -0.444	9.4745	-5.78263	3.6587
OSE4-OSE0	Bcat2	ILMN_2794608	12036	7.51085e-06	0.000112645	1.01895	0.654 - 1.384	7.72623	5.78239	3.65812
OSE4-OSE0	Ankrd13d	ILMN_2851735	68423	7.51417e-06	0.000112645	-0.662304	-0.9 - -0.425	9.02148	-5.7822	3.65768
OSE4-OSE0	Sytl1	ILMN_2651054	269589	7.51913e-06	0.000112645	0.519877	0.334 - 0.706	5.8529	5.78192	3.65703
OSE4-OSE0	Hist1h3d	ILMN_2729958	319149	7.5295e-06	0.000112722	0.80921	0.519 - 1.099	7.265	5.78135	3.65566
OSE4-OSE0	Fadd	ILMN_1223126	14082	7.54095e-06	0.000112815	0.810085	0.52 - 1.1	7.72522	5.78071	3.65416
OSE4-OSE0	Batf	ILMN_2761900	53314	7.55628e-06	0.000112966	1.15173	0.739 - 1.564	6.19377	5.77986	3.65215
OSE4-OSE0	Aqp4	ILMN_2757232	11829	7.58644e-06	0.000113338	0.653262	0.419 - 0.887	13.1132	5.77819	3.64821
OSE4-OSE0	Ankfy1	ILMN_2771712	11736	7.5995e-06	0.000113389	0.697041	0.447 - 0.947	9.52612	5.77747	3.6465
OSE4-OSE0	Gfpt2	ILMN_1214822	14584	7.60042e-06	0.000113389	0.81603	0.523 - 1.109	7.23492	5.77741	3.64638
OSE4-OSE0	Dusp8	ILMN_1228031	18218	7.60777e-06	0.00011342	-0.68854	-0.935 - -0.442	9.83774	-5.77701	3.64543
OSE4-OSE0	1700003E16Rik	ILMN_1231608	71837	7.61836e-06	0.000113473	-0.544332	-0.74 - -0.349	7.88199	-5.77643	3.64405
OSE4-OSE0	Irf7	ILMN_1227573	54123	7.62644e-06	0.000113473	1.60631	1.03 - 2.182	6.64016	5.77598	3.643
OSE4-OSE0	Ldlrap1	ILMN_2606136	100017	7.62722e-06	0.000113473	0.752748	0.483 - 1.023	7.22957	5.77594	3.6429
OSE4-OSE0	Sphkap	ILMN_2841307	77629	7.63571e-06	0.000113521	-0.573572	-0.779 - -0.368	10.3062	-5.77547	3.6418
OSE4-OSE0	Gnpda1	ILMN_2605935	26384	7.64185e-06	0.000113534	0.909915	0.584 - 1.236	7.22797	5.77514	3.641
OSE4-OSE0	A230050P20Rik	ILMN_2839745	319278	7.7054e-06	0.000114399	-0.579142	-0.787 - -0.371	11.5633	-5.77166	3.6328
OSE4-OSE0	Rpl37a	ILMN_2654896	19981	7.71824e-06	0.00011451	0.548587	0.352 - 0.746	12.4311	5.77096	3.63116
OSE4-OSE0	Dnase2a	ILMN_2627328	13423	7.74538e-06	0.000114834	0.349995	0.224 - 0.476	5.84231	5.76949	3.62768
OSE4-OSE0	2210404O07Rik	ILMN_2648317	72273	7.75577e-06	0.000114908	1.14403	0.733 - 1.555	6.41655	5.76893	3.62635
OSE4-OSE0	Krt10	ILMN_2849285	16661	7.76492e-06	0.000114965	-0.585714	-0.796 - -0.375	9.08718	-5.76844	3.62519
OSE4-OSE0	Ccr6	ILMN_2888448	12458	7.77871e-06	0.00011509	2.33643	1.497 - 3.176	6.16616	5.76769	3.62343
OSE4-OSE0	Gprc5b	ILMN_2611767	64297	7.79417e-06	0.000115239	-0.873929	-1.188 - -0.56	12.1208	-5.76686	3.62147
OSE4-OSE0	1700001L19Rik	ILMN_2658067	69315	7.82496e-06	0.000115595	-0.505498	-0.687 - -0.324	6.60727	-5.76521	3.61756
OSE4-OSE0	Gramd1b	ILMN_2423730	235283	7.82903e-06	0.000115595	-0.530379	-0.721 - -0.34	10.7496	-5.76499	3.61705
OSE4-OSE0	Dgkz	ILMN_2915060	104418	7.90192e-06	0.000116591	0.743386	0.476 - 1.011	9.19284	5.7611	3.60787
OSE4-OSE0	Cxcr3	ILMN_2658786	12766	7.96063e-06	0.000117344	0.665882	0.426 - 0.905	5.93829	5.758	3.60055
OSE4-OSE0	Blnk	ILMN_1244526	17060	7.96752e-06	0.000117344	0.794913	0.509 - 1.081	6.11464	5.75764	3.59969
OSE4-OSE0	Hsd17b12	ILMN_1234796	56348	7.96932e-06	0.000117344	0.594788	0.381 - 0.809	6.81358	5.75755	3.59947
OSE4-OSE0	Lmbr1	ILMN_2664522	56873	8.00687e-06	0.000117816	-0.38135	-0.519 - -0.244	7.92641	-5.75558	3.59481
OSE4-OSE0	Adar	ILMN_2489167	56417	8.01596e-06	0.000117869	-0.557331	-0.758 - -0.357	9.65639	-5.7551	3.59369
OSE4-OSE0	Ctsd	ILMN_2987685	13033	8.03942e-06	0.000118133	1.16602	0.746 - 1.586	7.0283	5.75388	3.5908
OSE4-OSE0	Clstn3	ILMN_2827217	232370	8.08094e-06	0.00011863	-0.810284	-1.102 - -0.518	11.9082	-5.75172	3.5857
OSE4-OSE0	Ank3	ILMN_1227817	11735	8.08428e-06	0.00011863	-0.875254	-1.19 - -0.56	8.95479	-5.75154	3.58529
OSE4-OSE0	Elavl2	ILMN_2604028	15569	8.1465e-06	0.000119462	-0.740671	-1.008 - -0.474	9.52721	-5.74833	3.5777
OSE4-OSE0	0610031J06Rik	ILMN_2727437	56700	8.2068e-06	0.000120226	0.896389	0.573 - 1.22	7.54017	5.74524	3.5704
OSE4-OSE0	Cbr1	ILMN_1236522	12408	8.20983e-06	0.000120226	-0.505069	-0.687 - -0.323	9.3033	-5.74509	3.57003
OSE4-OSE0	Anapc2	ILMN_2901312	99152	8.25388e-06	0.000120789	-0.581045	-0.791 - -0.371	9.339	-5.74285	3.56474
OSE4-OSE0	Hist1h4i	ILMN_1232524	319158	8.32134e-06	0.000121642	0.683988	0.437 - 0.931	7.69718	5.73944	3.55668
OSE4-OSE0	Gimap5	ILMN_2643096	317757	8.32352e-06	0.000121642	0.711343	0.455 - 0.968	5.96284	5.73933	3.55642
OSE4-OSE0	Aif1l	ILMN_2741063	108897	8.33839e-06	0.000121777	-0.990267	-1.348 - -0.633	8.73875	-5.73858	3.55466
OSE4-OSE0	Ncs1	ILMN_2498878	14299	8.35893e-06	0.000121949	-0.672332	-0.915 - -0.43	10.4094	-5.73755	3.55222
OSE4-OSE0	Actb	ILMN_1377923	11461	8.36151e-06	0.000121949	1.03263	0.66 - 1.405	13.4676	5.73742	3.55191
OSE4-OSE0	Grip1	ILMN_2491265	74053	8.39613e-06	0.00012237	-0.671539	-0.914 - -0.429	8.37024	-5.73569	3.54783
OSE4-OSE0	AK007736	ILMN_1258587		8.51731e-06	0.000124052	0.704592	0.45 - 0.959	8.6609	5.72969	3.53364
OSE4-OSE0	Emilin1	ILMN_2668462	100952	8.5298e-06	0.000124145	0.962077	0.614 - 1.31	6.49268	5.72908	3.53219
OSE4-OSE0	Cyp46a1	ILMN_2781557	13116	8.54092e-06	0.000124145	-0.588219	-0.801 - -0.376	7.19846	-5.72854	3.5309
OSE4-OSE0	Hist2h2aa1	ILMN_2751948	15267	8.541e-06	0.000124145	0.69878	0.446 - 0.951	8.03906	5.72853	3.53089
OSE4-OSE0	Fgf9	ILMN_2648289	14180	8.57387e-06	0.000124538	-1.0158	-1.383 - -0.648	7.79687	-5.72692	3.52709
OSE4-OSE0	Irak3	ILMN_1253972	73914	8.60449e-06	0.000124865	1.04456	0.667 - 1.422	7.14531	5.72543	3.52356
OSE4-OSE0	Derl2	ILMN_2685124	116891	8.61315e-06	0.000124865	0.694467	0.443 - 0.946	6.9074	5.72501	3.52257
OSE4-OSE0	Foxm1	ILMN_1239314	14235	8.61454e-06	0.000124865	0.648306	0.414 - 0.883	6.24342	5.72494	3.52241
OSE4-OSE0	Brwd1	ILMN_2421220	93871	8.61961e-06	0.000124865	-0.592303	-0.807 - -0.378	9.09266	-5.7247	3.52182
OSE4-OSE0	Galntl1	ILMN_1237583	108760	8.63156e-06	0.000124954	-0.691825	-0.942 - -0.441	10.3694	-5.72412	3.52045
OSE4-OSE0	Larp6	ILMN_1219564	67557	8.64462e-06	0.000125059	-0.561571	-0.765 - -0.358	10.7317	-5.72349	3.51896
OSE4-OSE0	Strbp	ILMN_1239411	20744	8.6519e-06	0.00012508	-0.646118	-0.88 - -0.412	10.5381	-5.72313	3.51812
OSE4-OSE0	Cmas	ILMN_2683128	12764	8.68609e-06	0.00012549	-0.584176	-0.796 - -0.373	10.6131	-5.72148	3.51422
OSE4-OSE0	AK014258	ILMN_2499309		8.70188e-06	0.000125633	-0.515927	-0.703 - -0.329	9.30625	-5.72072	3.51242
OSE4-OSE0	Cyhr1	ILMN_2599522	54151	8.7214e-06	0.000125831	-0.432221	-0.589 - -0.276	8.36159	-5.71979	3.5102
OSE4-OSE0	Dner	ILMN_1243949	227325	8.73266e-06	0.000125836	-0.543351	-0.74 - -0.347	11.4389	-5.71925	3.50893
OSE4-OSE0	Crhbp	ILMN_1231710	12919	8.7335e-06	0.000125836	-0.754926	-1.028 - -0.481	8.32518	-5.7192	3.50883
OSE4-OSE0	Camk1g	ILMN_2856865	215303	8.84606e-06	0.000127373	-0.516068	-0.703 - -0.329	7.66233	-5.71385	3.49616
OSE4-OSE0	Plekha1	ILMN_2570121	101476	8.92422e-06	0.000128412	1.07012	0.682 - 1.458	7.29777	5.71017	3.48745
OSE4-OSE0	Blvrb	ILMN_2792868	233016	8.93717e-06	0.000128512	0.829718	0.529 - 1.131	9.52224	5.70956	3.48602
OSE4-OSE0	Cd99l2	ILMN_1230457	171486	8.95706e-06	0.000128712	-0.712855	-0.972 - -0.454	9.34782	-5.70863	3.48382
OSE4-OSE0	Chat	ILMN_2827248	12647	9.00221e-06	0.000129274	-0.761662	-1.038 - -0.485	9.68472	-5.70653	3.47884
OSE4-OSE0	Ispd	ILMN_2444201	75847	9.03909e-06	0.000129717	-0.500062	-0.682 - -0.318	8.24776	-5.70482	3.47479
OSE4-OSE0	Hist1h1c	ILMN_2855315	50708	9.06475e-06	0.000129999	0.994498	0.633 - 1.356	11.4047	5.70363	3.47199
OSE4-OSE0	Ffar2	ILMN_2756046	233079	9.09381e-06	0.000130268	1.29111	0.822 - 1.76	6.13764	5.7023	3.46882
OSE4-OSE0	Rilpl2	ILMN_2763710	80291	9.09569e-06	0.000130268	0.891949	0.568 - 1.216	6.9225	5.70221	3.46861
OSE4-OSE0	Dlat	ILMN_2757993	235339	9.10926e-06	0.000130376	-0.617067	-0.841 - -0.393	9.03598	-5.70159	3.46714
OSE4-OSE0	Ntm	ILMN_2681195	235106	9.12451e-06	0.000130507	-0.765258	-1.043 - -0.487	9.80418	-5.70089	3.46548
OSE4-OSE0	Hoxd4	ILMN_1219807	15436	9.1714e-06	0.000131091	-0.813936	-1.11 - -0.518	8.41327	-5.69874	3.46041
OSE4-OSE0	Armc9	ILMN_3099741	78795	9.20432e-06	0.000131474	-0.508914	-0.694 - -0.324	7.26148	-5.69725	3.45687
OSE4-OSE0	Bcl2l11	ILMN_2590638	12125	9.22202e-06	0.000131639	0.705722	0.449 - 0.962	6.24717	5.69644	3.45496
OSE4-OSE0	Frrs1	ILMN_3098120	20321	9.23043e-06	0.000131672	1.46303	0.931 - 1.995	6.45422	5.69606	3.45406
OSE4-OSE0	Anxa11	ILMN_3107156	11744	9.24787e-06	0.000131833	0.618571	0.394 - 0.844	8.55891	5.69527	3.45219
OSE4-OSE0	Adamtsl3	ILMN_2663428	269959	9.36025e-06	0.000133346	0.465556	0.296 - 0.635	6.41304	5.69023	3.44024
OSE4-OSE0	Dok2	ILMN_3160659	13449	9.37954e-06	0.000133533	1.62625	1.034 - 2.218	6.71792	5.68937	3.4382
OSE4-OSE0	Lair1	ILMN_1219102	52855	9.45173e-06	0.000134471	1.34087	0.852 - 1.829	6.70618	5.68616	3.43061
OSE4-OSE0	Chchd6	ILMN_2801746	66098	9.53402e-06	0.000135552	-0.488155	-0.666 - -0.31	9.4922	-5.68254	3.42204
OSE4-OSE0	Cacna2d2	ILMN_2762925	56808	9.5437e-06	0.0001356	-0.684404	-0.934 - -0.435	10.6217	-5.68212	3.42103
OSE4-OSE0	B4galnt4	ILMN_2540866	330671	9.60478e-06	0.000136359	-0.410981	-0.561 - -0.261	6.96301	-5.67945	3.41472
OSE4-OSE0	AK036897	ILMN_1219878		9.60981e-06	0.000136359	0.699579	0.444 - 0.955	5.92056	5.67923	3.4142
OSE4-OSE0	Cln6	ILMN_2525382	76524	9.61767e-06	0.00013638	0.597005	0.379 - 0.815	7.29831	5.67889	3.41339
OSE4-OSE0	TCRA	ILMN_1240819	320938	9.64503e-06	0.000136592	0.432856	0.275 - 0.591	5.5569	5.6777	3.41058
OSE4-OSE0	Dhrs1	ILMN_2639397	52585	9.64533e-06	0.000136592	0.955469	0.607 - 1.304	11.4725	5.67769	3.41055
OSE4-OSE0	Ccnd3	ILMN_3131063	12445	9.66953e-06	0.000136845	0.680034	0.432 - 0.928	9.62049	5.67665	3.40807
OSE4-OSE0	Itgav	ILMN_1236648	16410	9.67703e-06	0.000136861	0.659427	0.419 - 0.9	7.30044	5.67632	3.4073
OSE4-OSE0	Hsf4	ILMN_2746797	26386	9.68573e-06	0.000136894	-0.794737	-1.085 - -0.505	8.14035	-5.67595	3.40641
OSE4-OSE0	Ehbp1l1	ILMN_1227131	114601	9.71381e-06	0.0001372	0.933789	0.593 - 1.275	7.02692	5.67474	3.40355
OSE4-OSE0	Rps12	ILMN_2540574	20042	9.73836e-06	0.000137457	0.646372	0.41 - 0.882	11.1865	5.67368	3.40105
OSE4-OSE0	Pls1	ILMN_2609868	102502	9.77616e-06	0.0001379	-0.940022	-1.283 - -0.597	8.06675	-5.67207	3.39722
OSE4-OSE0	Faah	ILMN_2766930	14073	9.80707e-06	0.000138187	-0.780962	-1.066 - -0.496	9.26479	-5.67075	3.39409
OSE4-OSE0	Rps6ka2	ILMN_2655510	20112	9.80938e-06	0.000138187	-0.634356	-0.866 - -0.403	7.52487	-5.67065	3.39386
OSE4-OSE0	Bahcc1	ILMN_1242613	268515	9.82342e-06	0.000138294	-0.708746	-0.968 - -0.45	7.82106	-5.67005	3.39244
OSE4-OSE0	Tmem229a	ILMN_1259919	319832	9.84595e-06	0.00013852	-0.502819	-0.687 - -0.319	7.69472	-5.6691	3.39018
OSE4-OSE0	AK048403	ILMN_1259818		9.85451e-06	0.00013855	-0.570436	-0.779 - -0.362	8.24357	-5.66873	3.38932
OSE4-OSE0	Irgm1	ILMN_1234539	15944	9.87621e-06	0.000138728	2.97068	1.885 - 4.056	8.61713	5.66781	3.38714
OSE4-OSE0	Accn2	ILMN_2643241	11419	9.88012e-06	0.000138728	-0.760949	-1.039 - -0.483	9.85243	-5.66765	3.38675
OSE4-OSE0	Loxl2	ILMN_2727638	94352	9.94563e-06	0.000139557	0.671684	0.426 - 0.917	6.11808	5.66489	3.38021
OSE4-OSE0	Ccl12	ILMN_3161805	20293	9.97447e-06	0.000139871	2.7725	1.758 - 3.787	7.94365	5.66368	3.37734
OSE4-OSE0	Ggta1	ILMN_2784019	14594	1.00301e-05	0.000140558	1.24442	0.789 - 1.7	7.26983	5.66136	3.37184
OSE4-OSE0	Aifm3	ILMN_2947901	72168	1.00765e-05	0.000141117	-0.848748	-1.159 - -0.538	8.12234	-5.65943	3.36727
OSE4-OSE0	Usp46	ILMN_1259596	69727	1.01514e-05	0.000142073	-0.489823	-0.669 - -0.31	10.5079	-5.65634	3.35995
OSE4-OSE0	BC090994	ILMN_2470039	228859	1.01685e-05	0.00014222	-0.458326	-0.626 - -0.29	9.28068	-5.65564	3.35828
OSE4-OSE0	Ctdsp1	ILMN_3130055	227292	1.02604e-05	0.000143321	0.721447	0.457 - 0.986	7.17871	5.65188	3.34937
OSE4-OSE0	Hbp1	ILMN_1220230	73389	1.02663e-05	0.000143321	0.642288	0.407 - 0.878	10.1022	5.65165	3.34881
OSE4-OSE0	Fndc3b	ILMN_2862567	72007	1.02672e-05	0.000143321	1.01081	0.64 - 1.381	7.82682	5.65161	3.34872
OSE4-OSE0	Gch1	ILMN_2606295	14528	1.02824e-05	0.000143354	1.40164	0.888 - 1.915	7.6414	5.65099	3.34725
OSE4-OSE0	Lilrb4	ILMN_1236702	14728	1.0283e-05	0.000143354	1.6084	1.019 - 2.198	6.16677	5.65097	3.3472
OSE4-OSE0	Gdi1	ILMN_2599532	14567	1.03612e-05	0.000144351	-0.646528	-0.884 - -0.409	11.4827	-5.64781	3.3397
OSE4-OSE0	Birc7	ILMN_2600940	329581	1.04152e-05	0.000145009	-0.54888	-0.75 - -0.347	6.07881	-5.64564	3.33456
OSE4-OSE0	D17H6S56E-5	ILMN_1260061	110956	1.04583e-05	0.000145516	0.832741	0.527 - 1.138	5.98483	5.64391	3.33047
OSE4-OSE0	Abcc8	ILMN_2645526	20927	1.04792e-05	0.000145711	-0.565402	-0.773 - -0.358	7.19082	-5.64308	3.3285
OSE4-OSE0	AK021030	ILMN_1230345		1.04923e-05	0.0001458	0.577834	0.366 - 0.79	7.20374	5.64256	3.32725
OSE4-OSE0	Ankrd35	ILMN_1248776	213121	1.05018e-05	0.000145837	-0.653088	-0.893 - -0.413	7.02075	-5.64219	3.32637
OSE4-OSE0	Rell2	ILMN_1227065	225392	1.05447e-05	0.000146325	-0.882069	-1.206 - -0.558	9.11829	-5.64048	3.32233
OSE4-OSE0	Celf4	ILMN_2560009	108013	1.05505e-05	0.000146325	-0.886175	-1.212 - -0.561	10.3152	-5.64025	3.32178
OSE4-OSE0	Chrnb2	ILMN_2865297	11444	1.05769e-05	0.000146459	-0.502241	-0.687 - -0.318	8.36922	-5.63921	3.31932
OSE4-OSE0	Dffa	ILMN_1249164	13347	1.05804e-05	0.000146459	-0.536094	-0.733 - -0.339	6.99192	-5.63908	3.31899
OSE4-OSE0	Erbb2	ILMN_2739424	13866	1.05807e-05	0.000146459	0.488839	0.309 - 0.668	6.21984	5.63906	3.31896
OSE4-OSE0	Hmg20a	ILMN_2968479	66867	1.06358e-05	0.000147127	-0.506439	-0.693 - -0.32	9.09385	-5.6369	3.31382
OSE4-OSE0	Ephb1	ILMN_2672903	270190	1.06581e-05	0.000147249	-0.750028	-1.026 - -0.474	10.6386	-5.63602	3.31175
OSE4-OSE0	Tor3a	ILMN_2478101	30935	1.06583e-05	0.000147249	0.890889	0.563 - 1.218	7.01068	5.63602	3.31173
OSE4-OSE0	Acp2	ILMN_2887075	11432	1.0681e-05	0.000147467	0.851683	0.539 - 1.165	9.04044	5.63513	3.30962
OSE4-OSE0	Gins1	ILMN_2661950	69270	1.0697e-05	0.000147593	0.847237	0.536 - 1.159	6.50995	5.63451	3.30814
OSE4-OSE0	AK005145	ILMN_2466453		1.07083e-05	0.000147655	-0.546367	-0.747 - -0.345	8.00064	-5.63406	3.30709
OSE4-OSE0	Kcnd1	ILMN_1241328	16506	1.07351e-05	0.000147878	-0.497959	-0.681 - -0.315	6.82977	-5.63302	3.30462
OSE4-OSE0	Gtse1	ILMN_2908065	29870	1.07383e-05	0.000147878	0.600041	0.379 - 0.821	5.96547	5.6329	3.30433
OSE4-OSE0	Adcy1	ILMN_2859960	432530	1.07695e-05	0.000148214	-0.829875	-1.135 - -0.525	8.08094	-5.63169	3.30146
OSE4-OSE0	2310022B05Rik	ILMN_1257333	69551	1.07842e-05	0.000148321	-0.845714	-1.157 - -0.535	11.0654	-5.63112	3.30011
OSE4-OSE0	Grsf1	ILMN_2608602	231413	1.08518e-05	0.000149154	-0.429884	-0.588 - -0.272	10.2627	-5.62852	3.29393
OSE4-OSE0	Hdac5	ILMN_3112922	15184	1.08903e-05	0.000149589	-0.567866	-0.777 - -0.359	10.6515	-5.62704	3.29042
OSE4-OSE0	2610024G14Rik	ILMN_2835461	56412	1.09012e-05	0.000149643	-0.527305	-0.721 - -0.333	9.58801	-5.62662	3.28943
OSE4-OSE0	Elavl4	ILMN_3102035	15572	1.09368e-05	0.000150035	-0.690368	-0.945 - -0.436	7.54934	-5.62526	3.28621
OSE4-OSE0	Cxx1c	ILMN_2943972	72865	1.09717e-05	0.000150383	-0.996883	-1.364 - -0.63	10.9809	-5.62393	3.28305
OSE4-OSE0	Kcnip1	ILMN_1219628	70357	1.0978e-05	0.000150383	-0.685066	-0.937 - -0.433	7.14787	-5.6237	3.28249
OSE4-OSE0	Ccdc86	ILMN_2730003	108673	1.09889e-05	0.000150383	1.22417	0.773 - 1.675	9.21531	5.62328	3.2815
OSE4-OSE0	Alkbh2	ILMN_2620365	231642	1.09901e-05	0.000150383	0.462516	0.292 - 0.633	6.67778	5.62323	3.28139
OSE4-OSE0	Dap	ILMN_1234812	223453	1.10823e-05	0.000151548	0.833288	0.526 - 1.14	7.17471	5.61975	3.27313
OSE4-OSE0	C85492	ILMN_3153225	215494	1.1141e-05	0.000152253	-0.72157	-0.988 - -0.455	10.2694	-5.61755	3.2679
OSE4-OSE0	Abcc4	ILMN_2621708	239273	1.11531e-05	0.000152321	0.560732	0.354 - 0.768	7.59944	5.6171	3.26683
OSE4-OSE0	Atp7a	ILMN_2747430	11977	1.11858e-05	0.000152606	0.806298	0.509 - 1.104	7.33037	5.61588	3.26393
OSE4-OSE0	Fam123a	ILMN_2967750	72125	1.11881e-05	0.000152606	-0.75078	-1.028 - -0.474	10.7656	-5.6158	3.26373
OSE4-OSE0	Camk2n1	ILMN_2810963	66259	1.11952e-05	0.000152606	-0.749792	-1.026 - -0.473	12.8783	-5.61553	3.2631
OSE4-OSE0	Cdc42se1	ILMN_1259946	57912	1.13411e-05	0.000154496	0.696213	0.439 - 0.953	10.9586	5.61014	3.25029
OSE4-OSE0	Jph4	ILMN_1257415	319984	1.13531e-05	0.000154562	-0.796784	-1.091 - -0.503	8.43716	-5.6097	3.24924
OSE4-OSE0	Kif18b	ILMN_2593631	70218	1.15161e-05	0.000156681	1.17712	0.742 - 1.612	6.08368	5.60376	3.23514
OSE4-OSE0	Vrk2	ILMN_2459979	69922	1.15309e-05	0.000156706	0.770041	0.485 - 1.055	6.41578	5.60322	3.23387
OSE4-OSE0	Lgr5	ILMN_2650008	14160	1.15325e-05	0.000156706	-0.901735	-1.235 - -0.568	7.50174	-5.60317	3.23373
OSE4-OSE0	Icam2	ILMN_2618408	15896	1.15525e-05	0.000156878	0.730868	0.461 - 1.001	7.63532	5.60245	3.23202
OSE4-OSE0	Fancd2	ILMN_3161617	211651	1.15715e-05	0.000157037	0.604493	0.381 - 0.828	6.07392	5.60176	3.23039
OSE4-OSE0	G3bp2	ILMN_2666747	23881	1.15994e-05	0.000157317	-0.415241	-0.569 - -0.262	12.5378	-5.60076	3.228
OSE4-OSE0	Amdhd2	ILMN_2831944	245847	1.16122e-05	0.000157391	1.01699	0.641 - 1.393	8.48931	5.6003	3.22692
OSE4-OSE0	Aph1b	ILMN_2588682	208117	1.16984e-05	0.00015846	-0.641597	-0.879 - -0.404	7.5949	-5.59722	3.2196
OSE4-OSE0	Ipcef1	ILMN_2578341	320495	1.1711e-05	0.00015853	0.451837	0.285 - 0.619	5.84029	5.59677	3.21853
OSE4-OSE0	Niacr1	ILMN_2847115	80885	1.18252e-05	0.000159976	2.30203	1.449 - 3.155	6.9167	5.59273	3.20893
OSE4-OSE0	Fez1	ILMN_1213056	235180	1.1862e-05	0.000160372	-0.589985	-0.809 - -0.371	12.9205	-5.59144	3.20586
OSE4-OSE0	Acsl5	ILMN_2892222	433256	1.18746e-05	0.000160442	0.734162	0.462 - 1.006	10.6024	5.591	3.20481
OSE4-OSE0	Gjd2	ILMN_2988743	14617	1.18858e-05	0.000160493	-0.765955	-1.05 - -0.482	9.43186	-5.5906	3.20387
OSE4-OSE0	Dennd5a	ILMN_2635232	19347	1.19389e-05	0.000161108	-0.443065	-0.607 - -0.279	11.9726	-5.58875	3.19947
OSE4-OSE0	Cd274	ILMN_1226800	60533	1.1991e-05	0.000161709	2.55459	1.607 - 3.502	8.94901	5.58694	3.19516
OSE4-OSE0	Klhdc2	ILMN_2845272	69554	1.20159e-05	0.000161943	-0.449196	-0.616 - -0.283	12.239	-5.58607	3.19311
OSE4-OSE0	Ap1ar	ILMN_1245471	211556	1.2097e-05	0.000162934	-0.523198	-0.717 - -0.329	11.2626	-5.58327	3.18645
OSE4-OSE0	Cd34	ILMN_2714360	12490	1.21102e-05	0.00016297	0.683285	0.43 - 0.937	6.76066	5.58282	3.18538
OSE4-OSE0	5730559C18Rik	ILMN_1234520	67313	1.21177e-05	0.00016297	0.701475	0.441 - 0.962	6.16694	5.58256	3.18476
OSE4-OSE0	G2e3	ILMN_1243663	217558	1.21224e-05	0.00016297	0.466462	0.293 - 0.64	6.01554	5.5824	3.18437
OSE4-OSE0	Alg5	ILMN_2660414	66248	1.21407e-05	0.000163114	0.597938	0.376 - 0.82	8.45891	5.58177	3.18288
OSE4-OSE0	Apbb1	ILMN_2623591	11785	1.22294e-05	0.000164202	-0.604733	-0.829 - -0.38	11.8535	-5.57875	3.17569
OSE4-OSE0	Cldn10	ILMN_2723576	58187	1.22525e-05	0.000164411	-1.20509	-1.653 - -0.758	9.94309	-5.57796	3.17381
OSE4-OSE0	5730494M16Rik	ILMN_3163221	66648	1.22685e-05	0.000164521	-0.563989	-0.773 - -0.355	9.01687	-5.57742	3.17253
OSE4-OSE0	5730419I09Rik	ILMN_2889313	74741	1.23446e-05	0.000165374	-0.39461	-0.541 - -0.248	8.87264	-5.57485	3.16641
OSE4-OSE0	AK083427	ILMN_2577999		1.23474e-05	0.000165374	0.812779	0.511 - 1.115	6.61368	5.57475	3.16618
OSE4-OSE0	Atl3	ILMN_1241909	109168	1.23731e-05	0.000165615	0.494278	0.311 - 0.678	6.53679	5.57388	3.16413
OSE4-OSE0	Dscam	ILMN_1252446	13508	1.24067e-05	0.000165961	-0.546578	-0.75 - -0.343	6.89452	-5.57276	3.16145
OSE4-OSE0	AK014069	ILMN_1252656		1.25075e-05	0.000167205	-0.615618	-0.845 - -0.387	7.26684	-5.56939	3.15344
OSE4-OSE0	Fam49b	ILMN_2607196	223601	1.268e-05	0.000169368	-0.538316	-0.739 - -0.338	10.3582	-5.56369	3.13989
OSE4-OSE0	Crlf3	ILMN_2929221	54394	1.26851e-05	0.000169368	0.614673	0.386 - 0.844	8.96445	5.56353	3.13949
OSE4-OSE0	AK039693	ILMN_2417344		1.27222e-05	0.000169759	-0.556847	-0.764 - -0.349	7.96901	-5.56231	3.1366
OSE4-OSE0	Dnajc21	ILMN_2669088	78244	1.27424e-05	0.000169923	-0.684979	-0.94 - -0.43	10.1288	-5.56165	3.13503
OSE4-OSE0	AK077483	ILMN_2586789		1.2756e-05	0.000169998	-0.441293	-0.606 - -0.277	6.52793	-5.56121	3.13398
OSE4-OSE0	Ccdc23	ILMN_2681604	69216	1.27873e-05	0.000170223	0.716853	0.45 - 0.984	9.56951	5.56019	3.13155
OSE4-OSE0	Anln	ILMN_2595597	68743	1.27887e-05	0.000170223	-0.638771	-0.877 - -0.401	11.3436	-5.56015	3.13144
OSE4-OSE0	Ccdc106	ILMN_2772899	232821	1.29331e-05	0.000171997	-0.533547	-0.732 - -0.335	8.81534	-5.55548	3.12034
OSE4-OSE0	Ccl4	ILMN_1224472	20303	1.2938e-05	0.000171997	1.53329	0.962 - 2.105	6.67747	5.55532	3.11996
OSE4-OSE0	Fam38b	ILMN_2510128	667742	1.30093e-05	0.000172838	1.22789	0.77 - 1.686	7.60756	5.55304	3.11453
OSE4-OSE0	Galnt2	ILMN_1240257	108148	1.30931e-05	0.000173843	0.433727	0.272 - 0.596	10.0696	5.55037	3.10818
OSE4-OSE0	Rnf187	ILMN_2701339	108660	1.31137e-05	0.00017401	-0.438378	-0.602 - -0.275	12.6961	-5.54971	3.10662
OSE4-OSE0	Bcl2l2	ILMN_2936517	12050	1.32465e-05	0.000175663	-0.545614	-0.749 - -0.342	10.0883	-5.54553	3.09666
OSE4-OSE0	Epb4.1l3	ILMN_1244272	13823	1.32696e-05	0.000175861	-0.5143	-0.706 - -0.322	13.7061	-5.54481	3.09494
OSE4-OSE0	AK142645	ILMN_2514522		1.33009e-05	0.000176167	0.749411	0.469 - 1.029	7.56865	5.54382	3.0926
OSE4-OSE0	4933426M11Rik	ILMN_1254551	217684	1.33201e-05	0.000176313	0.964524	0.604 - 1.325	9.27508	5.54323	3.09117
OSE4-OSE0	Erp27	ILMN_2888940	69187	1.33647e-05	0.000176794	1.1297	0.707 - 1.552	6.36931	5.54184	3.08787
OSE4-OSE0	BC032203	ILMN_2763739	210982	1.34073e-05	0.000177248	-0.63511	-0.873 - -0.398	10.8695	-5.54051	3.08472
OSE4-OSE0	1810048J11Rik	ILMN_2856187	67708	1.34768e-05	0.000177951	-0.518946	-0.713 - -0.325	8.53923	-5.53837	3.0796
OSE4-OSE0	Csf2rb	ILMN_2688262	12983	1.3477e-05	0.000177951	1.17685	0.737 - 1.617	6.16273	5.53836	3.07959
OSE4-OSE0	Gprin1	ILMN_2738123	26913	1.34972e-05	0.000178109	-0.684244	-0.94 - -0.428	9.85784	-5.53774	3.07811
OSE4-OSE0	6430548M08Rik	ILMN_2599214	234797	1.35587e-05	0.00017881	-0.623731	-0.857 - -0.39	10.6363	-5.53585	3.07361
OSE4-OSE0	Itgax	ILMN_1222345	16411	1.36538e-05	0.000179928	0.495861	0.31 - 0.682	5.73182	5.53295	3.0667
OSE4-OSE0	Copg	ILMN_2596412	54161	1.36602e-05	0.000179928	-0.59454	-0.817 - -0.372	11.3292	-5.53275	3.06624
OSE4-OSE0	Il2rb	ILMN_1246541	16185	1.37313e-05	0.000180578	0.435245	0.272 - 0.598	6.06019	5.53059	3.0611
OSE4-OSE0	Liph	ILMN_2760434	239759	1.37352e-05	0.000180578	0.703336	0.44 - 0.967	6.40372	5.53048	3.06082
OSE4-OSE0	Hsd11b1	ILMN_1214998	15483	1.37427e-05	0.000180578	-0.964148	-1.325 - -0.603	9.96016	-5.53025	3.06028
OSE4-OSE0	AK008706	ILMN_1232391		1.37466e-05	0.000180578	-0.741863	-1.02 - -0.464	10.5765	-5.53013	3.06
OSE4-OSE0	Fam38b	ILMN_2797584	667742	1.37516e-05	0.000180578	0.705779	0.441 - 0.97	7.07981	5.52998	3.05964
OSE4-OSE0	Ift81	ILMN_2735422	12589	1.38674e-05	0.000181987	-0.34982	-0.481 - -0.219	8.07353	-5.5265	3.05135
OSE4-OSE0	Htr1d	ILMN_2752064	15552	1.39479e-05	0.000182931	-0.557637	-0.767 - -0.349	7.38124	-5.5241	3.04563
OSE4-OSE0	Mapkapk3	ILMN_1236628	102626	1.3961e-05	0.000182992	1.00232	0.626 - 1.378	5.89787	5.52371	3.0447
OSE4-OSE0	Irf9	ILMN_1233461	16391	1.40009e-05	0.000183403	1.52951	0.956 - 2.103	8.56214	5.52252	3.04187
OSE4-OSE0	Klhl15	ILMN_3143069	236904	1.40592e-05	0.000184054	0.404712	0.253 - 0.557	6.12057	5.5208	3.03776
OSE4-OSE0	AK033854	ILMN_2682826		1.40924e-05	0.000184243	-0.579343	-0.797 - -0.362	8.09411	-5.51982	3.03543
OSE4-OSE0	C78339	ILMN_1246895	97863	1.40983e-05	0.000184243	-0.445373	-0.613 - -0.278	11.7877	-5.51964	3.03501
OSE4-OSE0	Eln	ILMN_2697304	13717	1.41034e-05	0.000184243	0.95569	0.597 - 1.314	6.73967	5.5195	3.03466
OSE4-OSE0	Cndp2	ILMN_1215733	66054	1.41079e-05	0.000184243	0.635345	0.397 - 0.874	6.55478	5.51936	3.03434
OSE4-OSE0	B3gat3	ILMN_2729706	72727	1.4122e-05	0.000184316	-0.397881	-0.547 - -0.249	8.40171	-5.51895	3.03335
OSE4-OSE0	Klf2	ILMN_2604029	16598	1.41373e-05	0.000184365	1.4356	0.897 - 1.974	7.81056	5.5185	3.03229
OSE4-OSE0	Cdsn	ILMN_2796382	386463	1.41429e-05	0.000184365	1.15947	0.724 - 1.595	6.34977	5.51833	3.03189
OSE4-OSE0	Chd5	ILMN_2491243	269610	1.42213e-05	0.000185168	-0.554324	-0.762 - -0.346	7.11385	-5.51604	3.02642
OSE4-OSE0	AK014672	ILMN_1238174		1.42218e-05	0.000185168	0.408788	0.255 - 0.562	6.42868	5.51602	3.02639
OSE4-OSE0	Cd151	ILMN_1235688	12476	1.42525e-05	0.000185455	0.572218	0.357 - 0.787	10.0905	5.51513	3.02426
OSE4-OSE0	Rpl5	ILMN_1239211	100503670	1.42902e-05	0.000185833	0.467458	0.292 - 0.643	12.3084	5.51403	3.02164
OSE4-OSE0	S100a11	ILMN_1212626	20195	1.43199e-05	0.000186106	0.648564	0.405 - 0.892	6.12007	5.51317	3.01959
OSE4-OSE0	Adamtsl5	ILMN_1234747	66548	1.44441e-05	0.000187607	-0.830491	-1.143 - -0.518	8.11441	-5.50959	3.01105
OSE4-OSE0	AK157216	ILMN_2670074	320463	1.44899e-05	0.000188088	0.609117	0.38 - 0.838	5.8499	5.50827	3.00792
OSE4-OSE0	C920009B18Rik	ILMN_2645333	15101	1.4668e-05	0.000190285	0.683135	0.426 - 0.94	5.86943	5.50321	2.99584
OSE4-OSE0	Fbxo6	ILMN_2660175	50762	1.46819e-05	0.000190351	0.55827	0.348 - 0.768	10.3739	5.50281	2.9949
OSE4-OSE0	Ap3b2	ILMN_3009184	11775	1.47781e-05	0.000191483	-0.553791	-0.762 - -0.345	10.8672	-5.5001	2.98844
OSE4-OSE0	Chat	ILMN_2656864	12647	1.49019e-05	0.00019297	-0.575924	-0.793 - -0.359	7.22011	-5.49664	2.98019
OSE4-OSE0	AA467197	ILMN_3160750	433470	1.49805e-05	0.000193872	4.1802	2.604 - 5.756	8.5468	5.49446	2.97499
OSE4-OSE0	Ctps2	ILMN_2737171	55936	1.49972e-05	0.00019397	-0.381688	-0.526 - -0.238	6.4427	-5.494	2.97389
OSE4-OSE0	Ccl25	ILMN_2661722	20300	1.50567e-05	0.000194623	-0.459287	-0.633 - -0.286	6.90321	-5.49236	2.96997
OSE4-OSE0	BC003266	ILMN_1247245	80284	1.50679e-05	0.00019465	-0.494549	-0.681 - -0.308	10.6625	-5.49205	2.96924
OSE4-OSE0	Dapp1	ILMN_1253354	26377	1.50972e-05	0.000194912	0.573396	0.357 - 0.79	6.07513	5.49124	2.96732
OSE4-OSE0	Fbxo9	ILMN_2695306	71538	1.51307e-05	0.000195226	-0.833668	-1.148 - -0.519	10.8873	-5.49032	2.96513
OSE4-OSE0	Cap1	ILMN_2648661	12331	1.51693e-05	0.000195608	0.859778	0.535 - 1.184	9.81634	5.48927	2.9626
OSE4-OSE0	Bub1b	ILMN_2774007	12236	1.51962e-05	0.000195756	1.51027	0.94 - 2.08	7.5842	5.48853	2.96085
OSE4-OSE0	AK029383	ILMN_1221176		1.5199e-05	0.000195756	0.692533	0.431 - 0.954	6.10201	5.48846	2.96067
OSE4-OSE0	Ralgps2	ILMN_1247585	78255	1.53722e-05	0.000197752	0.426553	0.265 - 0.588	6.21524	5.48376	2.94947
OSE4-OSE0	5033430I15Rik	ILMN_2593994	76000	1.53724e-05	0.000197752	-0.44875	-0.618 - -0.279	7.94322	-5.48375	2.94945
OSE4-OSE0	Adam8	ILMN_1224005	11501	1.53997e-05	0.000197984	1.08379	0.674 - 1.493	6.48918	5.48302	2.9477
OSE4-OSE0	Cntnap2	ILMN_2592150	66797	1.54915e-05	0.000199046	-0.813455	-1.121 - -0.506	9.48646	-5.48055	2.94182
OSE4-OSE0	Lamp1	ILMN_1237208	16783	1.55153e-05	0.000199232	0.702863	0.437 - 0.969	12.8393	5.47992	2.9403
OSE4-OSE0	Fam76b	ILMN_2695217	72826	1.5529e-05	0.000199289	0.438053	0.272 - 0.604	9.59376	5.47955	2.93943
OSE4-OSE0	Hoxa5	ILMN_1217978	15402	1.56586e-05	0.000200832	-0.604686	-0.833 - -0.376	10.5765	-5.47611	2.93121
OSE4-OSE0	Khdrbs2	ILMN_2647179	170771	1.57141e-05	0.000201423	-0.44901	-0.619 - -0.279	7.08025	-5.47464	2.92771
OSE4-OSE0	Ncaph	ILMN_1213191	215387	1.57239e-05	0.000201428	0.882965	0.549 - 1.217	6.35324	5.47438	2.9271
OSE4-OSE0	Ccl12	ILMN_2771766	20293	1.57862e-05	0.000202107	2.85862	1.777 - 3.941	8.34219	5.47274	2.92318
OSE4-OSE0	Glb1	ILMN_1221935	12091	1.59289e-05	0.000203812	1.16764	0.725 - 1.61	9.1038	5.46901	2.91429
OSE4-OSE0	Arg1	ILMN_2775157	11846	1.59527e-05	0.000203995	5.30142	3.293 - 7.31	8.095	5.4684	2.91281
OSE4-OSE0	Gm962	ILMN_2531520	381201	1.6037e-05	0.000204832	0.842537	0.523 - 1.162	7.26933	5.46621	2.9076
OSE4-OSE0	Camk2g	ILMN_3135323	12325	1.60372e-05	0.000204832	-0.582654	-0.803 - -0.362	7.30261	-5.46621	2.90759
OSE4-OSE0	Atl3	ILMN_2635606	109168	1.62589e-05	0.00020754	0.442841	0.275 - 0.611	6.9143	5.46052	2.89401
OSE4-OSE0	AK081879	ILMN_2456401		1.62879e-05	0.000207786	-0.60019	-0.828 - -0.372	10.2185	-5.45978	2.89225
OSE4-OSE0	Cd160	ILMN_2707181	54215	1.64851e-05	0.000210177	0.852315	0.529 - 1.176	5.98966	5.4548	2.88035
OSE4-OSE0	Gpr12	ILMN_3137154	14738	1.66052e-05	0.000211584	-0.44132	-0.609 - -0.274	6.55007	-5.45179	2.87317
OSE4-OSE0	Cxcl13	ILMN_2760019	55985	1.66952e-05	0.000212519	2.33778	1.449 - 3.226	6.36351	5.44955	2.86783
OSE4-OSE0	Fasl	ILMN_1248413	14103	1.66984e-05	0.000212519	0.5043	0.313 - 0.696	5.97217	5.44947	2.86764
OSE4-OSE0	Dgka	ILMN_2940446	13139	1.67328e-05	0.00021283	0.717791	0.445 - 0.991	7.76164	5.44862	2.86561
OSE4-OSE0	Lpp	ILMN_2569706	210126	1.67534e-05	0.000212967	0.701003	0.434 - 0.968	6.72651	5.44811	2.86439
OSE4-OSE0	AK037886	ILMN_2428807		1.68497e-05	0.000214063	0.627481	0.389 - 0.866	6.56082	5.44574	2.85872
OSE4-OSE0	Kctd17	ILMN_1233001	72844	1.6883e-05	0.000214361	-0.724156	-1 - -0.449	9.7357	-5.44492	2.85677
OSE4-OSE0	Il7r	ILMN_2659739	16197	1.69403e-05	0.000214961	0.804299	0.498 - 1.11	5.82971	5.44352	2.85342
OSE4-OSE0	Kcna2	ILMN_2727857	16490	1.69762e-05	0.000215289	-1.01301	-1.399 - -0.627	9.96368	-5.44264	2.85133
OSE4-OSE0	Cdh12	ILMN_1253923	215654	1.70091e-05	0.000215579	-0.750231	-1.036 - -0.465	6.74882	-5.44184	2.84941
OSE4-OSE0	Galnt2	ILMN_2884416	108148	1.70401e-05	0.000215845	0.558274	0.346 - 0.771	9.22989	5.44109	2.84761
OSE4-OSE0	Dap3	ILMN_2953910	65111	1.71508e-05	0.000217119	-0.423798	-0.585 - -0.262	9.06434	-5.43841	2.84121
OSE4-OSE0	Csf1r	ILMN_1230485	12978	1.72246e-05	0.000217925	1.513	0.937 - 2.089	7.33438	5.43663	2.83696
OSE4-OSE0	Cd97	ILMN_2694170	26364	1.72395e-05	0.000217985	0.867543	0.537 - 1.198	7.90172	5.43627	2.83611
OSE4-OSE0	Cog7	ILMN_2638977	233824	1.72803e-05	0.000218372	-0.482137	-0.666 - -0.298	7.57258	-5.43529	2.83377
OSE4-OSE0	Cryl1	ILMN_2833936	68631	1.73034e-05	0.000218536	0.663451	0.411 - 0.916	8.54942	5.43474	2.83245
OSE4-OSE0	Enpp5	ILMN_1217118	83965	1.73904e-05	0.00021947	-0.592013	-0.818 - -0.366	11.9891	-5.43266	2.82749
OSE4-OSE0	Arl3	ILMN_1238801	56350	1.73978e-05	0.00021947	-0.648064	-0.895 - -0.401	9.85859	-5.43249	2.82707
OSE4-OSE0	Ccnd1	ILMN_1221503	12443	1.7426e-05	0.000219697	0.827787	0.512 - 1.143	10.9546	5.43182	2.82547
OSE4-OSE0	Ifnar2	ILMN_2971514	15976	1.75076e-05	0.00022054	0.542191	0.335 - 0.749	6.74344	5.42989	2.82085
OSE4-OSE0	Hoxa4	ILMN_2755860	15401	1.75135e-05	0.00022054	-0.478427	-0.661 - -0.296	7.62909	-5.42975	2.82052
OSE4-OSE0	Fam129b	ILMN_2686975	227737	1.75445e-05	0.00022071	0.971771	0.601 - 1.343	10.0333	5.42902	2.81877
OSE4-OSE0	1110038B12Rik	ILMN_2714787	68763	1.75622e-05	0.00022071	0.816386	0.505 - 1.128	8.32917	5.4286	2.81777
OSE4-OSE0	Rpl15	ILMN_1224854	66480	1.7563e-05	0.00022071	0.446756	0.276 - 0.617	13.515	5.42858	2.81773
OSE4-OSE0	Cenpl	ILMN_2883414	70454	1.7568e-05	0.00022071	0.650397	0.402 - 0.899	7.80476	5.42846	2.81745
OSE4-OSE0	Arpc3	ILMN_2603725	56378	1.75951e-05	0.000220921	0.755012	0.467 - 1.043	11.1071	5.42782	2.81592
OSE4-OSE0	Miat	ILMN_1227587		1.76601e-05	0.000221463	-1.00107	-1.383 - -0.619	11.6515	-5.4263	2.81228
OSE4-OSE0	Dhx34	ILMN_1242021	71723	1.76633e-05	0.000221463	0.533077	0.33 - 0.737	7.52365	5.42622	2.8121
OSE4-OSE0	Clstn1	ILMN_2441501	65945	1.76787e-05	0.000221463	-0.702032	-0.97 - -0.434	9.04713	-5.42586	2.81124
OSE4-OSE0	Mtap1b	ILMN_2576590	17755	1.76893e-05	0.000221463	-0.575125	-0.795 - -0.356	12.4373	-5.42561	2.81064
OSE4-OSE0	Grid2ip	ILMN_2765510	170935	1.76899e-05	0.000221463	-0.560111	-0.774 - -0.346	6.76636	-5.4256	2.81061
OSE4-OSE0	Hist1h4a	ILMN_1230265	326619	1.77113e-05	0.000221602	0.387507	0.24 - 0.535	6.21022	5.4251	2.80942
OSE4-OSE0	Gba2	ILMN_2900042	230101	1.77354e-05	0.000221775	-0.49672	-0.686 - -0.307	7.93116	-5.42454	2.80807
OSE4-OSE0	BC017643	ILMN_1255776	217370	1.78644e-05	0.000223258	0.676941	0.418 - 0.936	8.92055	5.42154	2.80091
OSE4-OSE0	Acot7	ILMN_2807084	70025	1.78792e-05	0.000223314	-0.604156	-0.835 - -0.373	11.9014	-5.4212	2.80009
OSE4-OSE0	Slc17a9	ILMN_2999818	228993	1.8091e-05	0.000225828	0.753676	0.465 - 1.042	5.88167	5.41632	2.78845
OSE4-OSE0	Ctsl	ILMN_2904703	13039	1.81672e-05	0.000226647	0.929666	0.574 - 1.285	6.08366	5.41459	2.78429
OSE4-OSE0	E330009J07Rik	ILMN_2457773	243780	1.8295e-05	0.000228109	-0.726148	-1.004 - -0.448	9.06024	-5.41169	2.77736
OSE4-OSE0	Ankrd34a	ILMN_3020599	545554	1.83195e-05	0.000228282	-0.671291	-0.928 - -0.414	6.8046	-5.41113	2.77604
OSE4-OSE0	Inpp5e	ILMN_2820213	64436	1.8351e-05	0.000228541	-0.529137	-0.732 - -0.327	8.58926	-5.41042	2.77434
OSE4-OSE0	AK048541	ILMN_1252543		1.83703e-05	0.00022865	0.599168	0.37 - 0.829	6.26958	5.40999	2.7733
OSE4-OSE0	Fam116a	ILMN_1242309	211922	1.8407e-05	0.000228974	0.698232	0.431 - 0.966	8.8356	5.40916	2.77133
OSE4-OSE0	Tead1	ILMN_1252402	21676	1.84431e-05	0.00022929	0.440871	0.272 - 0.61	8.53539	5.40835	2.76939
OSE4-OSE0	Kbtbd2	ILMN_2654442	210973	1.85086e-05	0.000229909	-0.386081	-0.534 - -0.238	9.63673	-5.40689	2.76589
OSE4-OSE0	B3gnt1	ILMN_1257876	108902	1.85143e-05	0.000229909	-0.4722	-0.653 - -0.291	11.5032	-5.40676	2.76558
OSE4-OSE0	Aqp1	ILMN_2756486	11826	1.85403e-05	0.000230099	2.04745	1.263 - 2.832	6.35429	5.40618	2.7642
OSE4-OSE0	Ccdc124	ILMN_1232067	234388	1.85775e-05	0.000230427	-0.443943	-0.614 - -0.274	10.863	-5.40535	2.76222
OSE4-OSE0	Bak1	ILMN_2945835	12018	1.86784e-05	0.000231545	0.679943	0.419 - 0.941	6.37352	5.40311	2.75686
OSE4-OSE0	Abhd12	ILMN_1247361	76192	1.87104e-05	0.000231809	-0.697785	-0.965 - -0.43	8.27701	-5.4024	2.75517
OSE4-OSE0	Fam69b	ILMN_2815594	56279	1.89322e-05	0.000234368	-0.668267	-0.925 - -0.412	8.80956	-5.39753	2.74352
OSE4-OSE0	Ifi27l1	ILMN_3125606	52668	1.89475e-05	0.000234368	0.732696	0.451 - 1.014	12.1982	5.3972	2.74272
OSE4-OSE0	Ccdc88a	ILMN_1258136	108686	1.89497e-05	0.000234368	-0.484027	-0.67 - -0.298	8.84377	-5.39715	2.74261
OSE4-OSE0	Camk2n2	ILMN_1241161	73047	1.89618e-05	0.000234382	-0.590108	-0.817 - -0.364	13.3157	-5.39689	2.74198
OSE4-OSE0	Kcnb2	ILMN_2523970	98741	1.89792e-05	0.000234462	-0.579206	-0.802 - -0.357	7.62738	-5.39651	2.74107
OSE4-OSE0	Eef1a2	ILMN_2971559	13628	1.90446e-05	0.000235026	-0.594238	-0.822 - -0.366	13.2939	-5.39509	2.73767
OSE4-OSE0	Unc80	ILMN_1227376	329178	1.90467e-05	0.000235026	-0.673028	-0.931 - -0.415	9.69034	-5.39504	2.73756
OSE4-OSE0	AK018317	ILMN_2512140		1.926e-05	0.000237522	-0.522317	-0.723 - -0.322	6.9912	-5.39044	2.72655
OSE4-OSE0	Hsd11b1	ILMN_2774160	15483	1.93278e-05	0.000238221	-0.968592	-1.341 - -0.596	9.83377	-5.38899	2.72308
OSE4-OSE0	Egfr	ILMN_3128725	13649	1.942e-05	0.00023922	0.483881	0.298 - 0.67	6.28399	5.38702	2.71837
OSE4-OSE0	Camk2g	ILMN_1216561	108058	1.94389e-05	0.000239315	0.506812	0.312 - 0.702	6.779	5.38662	2.71741
OSE4-OSE0	Cox17	ILMN_3160517	12856	1.96355e-05	0.000241598	-0.372271	-0.516 - -0.229	12.0218	-5.38246	2.70747
OSE4-OSE0	Actr1b	ILMN_2489210	226977	1.96696e-05	0.000241879	-0.506881	-0.702 - -0.312	11.3313	-5.38175	2.70575
OSE4-OSE0	Dusp6	ILMN_1248537	67603	1.97004e-05	0.000242118	0.683501	0.42 - 0.947	6.68291	5.3811	2.70421
OSE4-OSE0	4732418C07Rik	ILMN_2828512	230648	1.97249e-05	0.000242282	-0.662466	-0.918 - -0.407	9.6669	-5.38059	2.70297
OSE4-OSE0	Larp6	ILMN_2594779	67557	1.98177e-05	0.000243283	-0.557776	-0.773 - -0.343	10.2555	-5.37865	2.69834
OSE4-OSE0	Rab3gap2	ILMN_1227030	98732	1.98734e-05	0.000243827	-0.466526	-0.646 - -0.287	9.09587	-5.37749	2.69556
OSE4-OSE0	Dlk1	ILMN_2771738	13386	1.99449e-05	0.000244565	-0.790214	-1.095 - -0.486	9.74903	-5.376	2.69201
OSE4-OSE0	Igfbp2	ILMN_2930897	16008	1.99707e-05	0.000244734	1.44974	0.891 - 2.008	7.88297	5.37547	2.69073
OSE4-OSE0	Hs6st2	ILMN_2507473	50786	1.99816e-05	0.000244734	-0.821022	-1.137 - -0.505	8.74472	-5.37525	2.6902
OSE4-OSE0	Ifitm1	ILMN_1214071	68713	1.99983e-05	0.000244799	2.26898	1.395 - 3.143	8.73789	5.3749	2.68937
OSE4-OSE0	Dpep2	ILMN_2692315	319446	2.00303e-05	0.000245051	1.85379	1.139 - 2.568	6.1844	5.37424	2.68779
OSE4-OSE0	Fgfr2	ILMN_1225071	14183	2.01394e-05	0.000246114	-0.829803	-1.15 - -0.51	11.5742	-5.372	2.68242
OSE4-OSE0	Ctsa	ILMN_2681631	19025	2.01401e-05	0.000246114	0.451799	0.278 - 0.626	6.36467	5.37198	2.68239
OSE4-OSE0	Tmem201	ILMN_2606973	230917	2.01852e-05	0.000246525	-0.644673	-0.893 - -0.396	9.61082	-5.37106	2.68018
OSE4-OSE0	Cbln4	ILMN_2639849	228942	2.02426e-05	0.000247086	-0.58205	-0.807 - -0.358	8.6549	-5.36989	2.67737
OSE4-OSE0	S1pr5	ILMN_2691735	94226	2.03654e-05	0.000248444	-0.659993	-0.915 - -0.405	8.39135	-5.36739	2.67139
OSE4-OSE0	Sik3	ILMN_2545037	70661	2.03979e-05	0.000248699	-0.521356	-0.723 - -0.32	10.2913	-5.36673	2.66982
OSE4-OSE0	Fam181b	ILMN_1234519	58238	2.04799e-05	0.000249557	-0.491186	-0.681 - -0.302	9.01749	-5.36508	2.66585
OSE4-OSE0	Fam13b	ILMN_2431807	225358	2.05037e-05	0.000249706	-0.390744	-0.542 - -0.24	11.3381	-5.36459	2.6647
OSE4-OSE0	Crybb1	ILMN_2702122	12960	2.06149e-05	0.000250918	1.18188	0.725 - 1.638	7.51729	5.36236	2.65936
OSE4-OSE0	Dffa	ILMN_2704900	13347	2.06297e-05	0.000250956	-1.04272	-1.446 - -0.64	8.56867	-5.36206	2.65865
OSE4-OSE0	Hecw1	ILMN_1260478	94253	2.07645e-05	0.000252452	-0.536622	-0.744 - -0.329	6.95479	-5.35938	2.65221
OSE4-OSE0	Htra3	ILMN_2718401	78558	2.08138e-05	0.000252823	0.948367	0.582 - 1.315	8.08487	5.3584	2.64987
OSE4-OSE0	Elavl3	ILMN_1214737	15571	2.08185e-05	0.000252823	-0.64322	-0.892 - -0.395	11.7888	-5.35831	2.64965
OSE4-OSE0	Gdnf	ILMN_2659994	14573	2.08775e-05	0.000253396	0.484535	0.297 - 0.672	5.88753	5.35714	2.64685
OSE4-OSE0	Arhgdig	ILMN_1240164	14570	2.09495e-05	0.000254126	-0.737785	-1.023 - -0.452	10.6587	-5.35572	2.64345
OSE4-OSE0	Cnpy2	ILMN_1242881	56530	2.1052e-05	0.000255225	0.493166	0.302 - 0.684	9.00051	5.3537	2.63862
OSE4-OSE0	Actr3b	ILMN_2620192	242894	2.11384e-05	0.000256129	-0.715732	-0.993 - -0.439	8.32503	-5.35201	2.63458
OSE4-OSE0	Casp12	ILMN_1228200	12364	2.11865e-05	0.000256567	0.410232	0.251 - 0.569	5.88705	5.35107	2.63233
OSE4-OSE0	Cyc1	ILMN_1251771	66445	2.13236e-05	0.000258082	-0.549292	-0.762 - -0.337	11.2421	-5.34841	2.62595
OSE4-OSE0	F13a1	ILMN_2914938	74145	2.14497e-05	0.000259324	3.12217	1.912 - 4.332	7.41364	5.34598	2.62013
OSE4-OSE0	Adarb1	ILMN_3105343	110532	2.14504e-05	0.000259324	-0.713906	-0.991 - -0.437	11.388	-5.34597	2.6201
OSE4-OSE0	Hdlbp	ILMN_2795359	110611	2.15459e-05	0.000260332	-0.366854	-0.509 - -0.225	12.0334	-5.34413	2.61571
OSE4-OSE0	Inadl	ILMN_2490495	12695	2.16454e-05	0.000261312	-0.524053	-0.727 - -0.321	6.54314	-5.34223	2.61115
OSE4-OSE0	Inppl1	ILMN_2620913	16332	2.16514e-05	0.000261312	0.757364	0.464 - 1.051	10.187	5.34212	2.61088
OSE4-OSE0	Gls	ILMN_1222066	14660	2.1735e-05	0.000262175	0.928012	0.568 - 1.288	7.60335	5.34053	2.60707
OSE4-OSE0	Fam126b	ILMN_2453120	213056	2.17609e-05	0.000262339	-0.597198	-0.829 - -0.366	9.25689	-5.34004	2.6059
OSE4-OSE0	Lhx5	ILMN_1220665	16873	2.18385e-05	0.000263128	-0.626592	-0.87 - -0.383	6.66443	-5.33857	2.60238
OSE4-OSE0	Lig1	ILMN_2595519	16881	2.19284e-05	0.000264063	0.552261	0.338 - 0.767	8.39206	5.33687	2.59832
OSE4-OSE0	Carns1	ILMN_1234746	107239	2.20672e-05	0.000265585	-0.719565	-0.999 - -0.44	8.4182	-5.33427	2.59208
OSE4-OSE0	Rpf1	ILMN_2639271	70285	2.23668e-05	0.000269041	0.454522	0.278 - 0.631	9.45554	5.32871	2.57875
OSE4-OSE0	Cdkn3	ILMN_1243616	72391	2.24176e-05	0.000269386	1.14916	0.702 - 1.596	6.7908	5.32777	2.57651
OSE4-OSE0	4632428N05Rik	ILMN_2651297	74048	2.24253e-05	0.000269386	0.869022	0.531 - 1.207	6.90876	5.32763	2.57618
OSE4-OSE0	Cnn3	ILMN_2589785	71994	2.24425e-05	0.000269386	0.594163	0.363 - 0.825	9.9641	5.32732	2.57542
OSE4-OSE0	Fxyd7	ILMN_2723066	57780	2.24564e-05	0.000269386	-0.590054	-0.82 - -0.361	7.88959	-5.32706	2.57481
OSE4-OSE0	B3gat1	ILMN_2853122	76898	2.24582e-05	0.000269386	-0.616936	-0.857 - -0.377	10.5149	-5.32703	2.57472
OSE4-OSE0	Cysltr1	ILMN_2680770	58861	2.25328e-05	0.00027013	0.913373	0.558 - 1.269	6.09345	5.32566	2.57145
OSE4-OSE0	Lrrtm4	ILMN_2553162	243499	2.26555e-05	0.000271449	-0.631415	-0.877 - -0.386	8.83952	-5.32342	2.56609
OSE4-OSE0	Haus8	ILMN_2749747	76478	2.29887e-05	0.000275204	0.511379	0.312 - 0.711	8.66035	5.3174	2.55166
OSE4-OSE0	Esrrg	ILMN_2973156	26381	2.29945e-05	0.000275204	-0.899115	-1.249 - -0.549	9.06913	-5.3173	2.55141
OSE4-OSE0	Nae1	ILMN_1241606	234664	2.30115e-05	0.000275254	-0.401814	-0.558 - -0.245	10.4473	-5.31699	2.55068
OSE4-OSE0	Hs6st2	ILMN_2488062	50786	2.30409e-05	0.000275452	-0.710369	-0.987 - -0.434	7.38125	-5.31647	2.54942
OSE4-OSE0	Gpr83	ILMN_2707941	14608	2.30965e-05	0.000275964	-0.464373	-0.645 - -0.283	8.57909	-5.31547	2.54703
OSE4-OSE0	Fam3a	ILMN_2724415	66294	2.31129e-05	0.000276005	0.525443	0.321 - 0.73	9.07875	5.31518	2.54634
OSE4-OSE0	Clspn	ILMN_2623056	269582	2.31262e-05	0.000276011	0.871572	0.532 - 1.211	6.48004	5.31494	2.54577
OSE4-OSE0	Lin7b	ILMN_2598318	22342	2.32223e-05	0.000277004	-0.893067	-1.241 - -0.545	8.70851	-5.31324	2.54167
OSE4-OSE0	Klrb1b	ILMN_1226510	80782	2.33259e-05	0.000278085	0.594314	0.363 - 0.826	5.8758	5.3114	2.53727
OSE4-OSE0	Gpc5	ILMN_2719860	103978	2.33658e-05	0.000278407	-0.703567	-0.978 - -0.429	6.72786	-5.3107	2.53558
OSE4-OSE0	Bex1	ILMN_3043587	19716	2.3395e-05	0.000278601	-0.612985	-0.852 - -0.374	8.70588	-5.31018	2.53435
OSE4-OSE0	Grip1	ILMN_2685318	74053	2.34613e-05	0.000279115	-0.725307	-1.008 - -0.442	8.34088	-5.30902	2.53155
OSE4-OSE0	2310009B15Rik	ILMN_1229684	69549	2.34642e-05	0.000279115	-0.463441	-0.644 - -0.283	9.62738	-5.30896	2.53143
OSE4-OSE0	Cd93	ILMN_1226829	17064	2.3559e-05	0.000279972	1.08722	0.663 - 1.512	7.1168	5.3073	2.52745
OSE4-OSE0	Kif3c	ILMN_2590729	16570	2.35623e-05	0.000279972	-0.498534	-0.693 - -0.304	8.70527	-5.30725	2.52731
OSE4-OSE0	Adra2c	ILMN_3152476	11553	2.37352e-05	0.000281871	-0.548305	-0.762 - -0.334	7.14021	-5.30423	2.52008
OSE4-OSE0	F7	ILMN_2708871	14068	2.38712e-05	0.000283328	2.47914	1.511 - 3.448	6.39179	5.30188	2.51444
OSE4-OSE0	Liph	ILMN_1217063	239759	2.3889e-05	0.000283383	0.752593	0.459 - 1.047	6.44238	5.30157	2.5137
OSE4-OSE0	1300010F03Rik	ILMN_1249480	219189	2.39103e-05	0.000283479	-0.578369	-0.804 - -0.352	8.85309	-5.3012	2.51282
OSE4-OSE0	Cntn4	ILMN_2968538	269784	2.39349e-05	0.000283615	-0.663009	-0.922 - -0.404	7.1643	-5.30078	2.51181
OSE4-OSE0	Ece2	ILMN_2944301	107522	2.40498e-05	0.000284819	0.967004	0.589 - 1.345	6.85299	5.29881	2.50708
OSE4-OSE0	Dut	ILMN_1227159	110074	2.40802e-05	0.000285022	-0.577416	-0.803 - -0.352	8.2	-5.29829	2.50583
OSE4-OSE0	Lemd1	ILMN_1242627	213409	2.41165e-05	0.000285294	-0.421843	-0.587 - -0.257	6.20682	-5.29767	2.50434
OSE4-OSE0	Fgl2	ILMN_2654554	14190	2.41783e-05	0.000285868	0.545882	0.332 - 0.759	6.02074	5.29661	2.50181
OSE4-OSE0	Hist1h4h	ILMN_2664129	69386	2.43004e-05	0.000287146	0.690111	0.42 - 0.96	8.1868	5.29454	2.49683
OSE4-OSE0	Brms1	ILMN_2743551	107392	2.43456e-05	0.000287146	0.674307	0.41 - 0.938	9.79861	5.29377	2.495
OSE4-OSE0	AK017009	ILMN_2481694		2.4366e-05	0.000287146	-0.44536	-0.62 - -0.271	7.35475	-5.29343	2.49417
OSE4-OSE0	B230217C12Rik	ILMN_3040617	68127	2.43707e-05	0.000287146	-0.856353	-1.191 - -0.521	8.37916	-5.29335	2.49398
OSE4-OSE0	Limd2	ILMN_2705878	67803	2.43744e-05	0.000287146	0.592946	0.361 - 0.825	6.17498	5.29328	2.49383
OSE4-OSE0	Hpse	ILMN_1219209	15442	2.43891e-05	0.000287146	0.358853	0.218 - 0.499	5.78659	5.29304	2.49323
OSE4-OSE0	Gprc5b	ILMN_2974506	64297	2.43892e-05	0.000287146	-0.806469	-1.122 - -0.491	8.7441	-5.29303	2.49323
OSE4-OSE0	Cdk2	ILMN_2770759	12566	2.43933e-05	0.000287146	0.774134	0.471 - 1.077	6.35123	5.29296	2.49306
OSE4-OSE0	Hist1h1c	ILMN_2774537	50708	2.4473e-05	0.000287878	0.984435	0.599 - 1.37	11.7907	5.29162	2.48984
OSE4-OSE0	Vwa5b2	ILMN_1220774	328643	2.44823e-05	0.000287878	-0.881134	-1.226 - -0.536	8.44337	-5.29147	2.48947
OSE4-OSE0	Mtss1l	ILMN_2635848	244654	2.4527e-05	0.000288246	-0.579714	-0.807 - -0.353	6.94687	-5.29071	2.48767
OSE4-OSE0	Abcc4	ILMN_1233911	239273	2.45645e-05	0.000288529	-0.45192	-0.629 - -0.275	6.98482	-5.29008	2.48615
OSE4-OSE0	Arhgef6	ILMN_2639642	73341	2.46493e-05	0.000289366	0.470332	0.286 - 0.655	9.1755	5.28867	2.48275
OSE4-OSE0	Lipa	ILMN_1254191	16889	2.46627e-05	0.000289366	1.63652	0.996 - 2.278	9.43327	5.28844	2.48221
OSE4-OSE0	Jph4	ILMN_1218712	319984	2.47405e-05	0.00029012	-0.698422	-0.972 - -0.425	6.80396	-5.28714	2.4791
OSE4-OSE0	Fcgrt	ILMN_1221819	14132	2.47669e-05	0.000290201	0.887124	0.54 - 1.235	10.5541	5.28671	2.47805
OSE4-OSE0	Mdga2	ILMN_1246863	320772	2.47809e-05	0.000290201	-0.499262	-0.695 - -0.304	7.77402	-5.28647	2.47749
OSE4-OSE0	1700023F06Rik	ILMN_2677532	69441	2.47954e-05	0.000290201	-0.614599	-0.855 - -0.374	8.37331	-5.28623	2.47691
OSE4-OSE0	AI593442	ILMN_2654624	330941	2.48014e-05	0.000290201	-0.515223	-0.717 - -0.313	10.0266	-5.28613	2.47667
OSE4-OSE0	Cxx1c	ILMN_2595200	72865	2.48166e-05	0.00029022	-0.451453	-0.628 - -0.275	14.253	-5.28588	2.47607
OSE4-OSE0	C6	ILMN_2798129	12274	2.48843e-05	0.000290854	1.03038	0.627 - 1.434	5.71941	5.28476	2.47338
OSE4-OSE0	Hsd17b2	ILMN_1213811	15486	2.50265e-05	0.000292357	-0.399971	-0.557 - -0.243	6.76927	-5.28241	2.46775
OSE4-OSE0	Neurl3	ILMN_1220349	214854	2.50642e-05	0.000292638	0.612209	0.372 - 0.852	5.85377	5.28179	2.46626
OSE4-OSE0	Iscu	ILMN_1234425	66383	2.51599e-05	0.000293596	-0.411259	-0.573 - -0.25	13.012	-5.28022	2.4625
OSE4-OSE0	H3f3b	ILMN_2648292	15081	2.52365e-05	0.00029433	0.460282	0.28 - 0.641	11.2592	5.27897	2.45949
OSE4-OSE0	Gdi1	ILMN_2862760	14567	2.52722e-05	0.000294587	-0.458818	-0.639 - -0.279	11.1537	-5.27839	2.4581
OSE4-OSE0	Ap4s1	ILMN_2805071	11782	2.53016e-05	0.000294769	-0.417242	-0.581 - -0.253	10.9274	-5.27791	2.45695
OSE4-OSE0	Lman1	ILMN_1212637	70361	2.53738e-05	0.000295451	0.562428	0.342 - 0.783	7.96504	5.27674	2.45413
OSE4-OSE0	Fcgrt	ILMN_2917497	14132	2.54426e-05	0.000296002	0.901334	0.547 - 1.255	9.74534	5.27562	2.45146
OSE4-OSE0	Abi2	ILMN_3006644	329165	2.54488e-05	0.000296002	-0.442892	-0.617 - -0.269	10.9941	-5.27552	2.45122
OSE4-OSE0	Flywch2	ILMN_1256528	76917	2.54646e-05	0.000296026	-0.456785	-0.636 - -0.277	9.33378	-5.27527	2.45061
OSE4-OSE0	Gkap1	ILMN_2682279	56278	2.55111e-05	0.000296406	-0.40113	-0.559 - -0.244	10.3992	-5.27452	2.4488
OSE4-OSE0	5430435G22Rik	ILMN_2882088	226421	2.59411e-05	0.000301235	1.31141	0.796 - 1.827	7.87057	5.26764	2.43229
OSE4-OSE0	Hist1h4k	ILMN_1243654	319160	2.59548e-05	0.000301235	0.629033	0.382 - 0.876	6.71085	5.26742	2.43177
OSE4-OSE0	Bmp2k	ILMN_1254526	140780	2.59789e-05	0.000301352	0.448993	0.272 - 0.626	6.3819	5.26704	2.43085
OSE4-OSE0	AK089251	ILMN_1234229		2.60771e-05	0.000302328	0.674994	0.409 - 0.941	5.98837	5.26548	2.42713
OSE4-OSE0	AK050083	ILMN_2562725		2.61028e-05	0.000302463	0.865082	0.525 - 1.205	8.40285	5.26508	2.42615
OSE4-OSE0	D930015E06Rik	ILMN_2977535	229473	2.615e-05	0.000302846	0.695253	0.422 - 0.969	7.0833	5.26434	2.42437
OSE4-OSE0	Irgq	ILMN_1255832	210146	2.6217e-05	0.000303459	-0.579672	-0.808 - -0.352	9.91577	-5.26328	2.42184
OSE4-OSE0	Cadm3	ILMN_1254663	94332	2.63216e-05	0.000304506	-0.526899	-0.734 - -0.319	7.16638	-5.26164	2.41791
OSE4-OSE0	F9	ILMN_2660793	14071	2.63899e-05	0.000305132	0.75283	0.456 - 1.049	6.40898	5.26058	2.41535
OSE4-OSE0	Irx3	ILMN_2776909	16373	2.64143e-05	0.000305249	-0.6814	-0.95 - -0.413	9.39435	-5.2602	2.41444
OSE4-OSE0	Kcnc4	ILMN_1242025	99738	2.65185e-05	0.000306289	-0.880712	-1.228 - -0.534	7.75532	-5.25858	2.41055
OSE4-OSE0	Lcmt1	ILMN_2943476	30949	2.667e-05	0.000307873	-0.354866	-0.495 - -0.215	10.7129	-5.25623	2.40492
OSE4-OSE0	Dpep2	ILMN_2692316	319446	2.6736e-05	0.000308319	1.84827	1.12 - 2.577	6.35478	5.25522	2.40248
OSE4-OSE0	Itgb2	ILMN_1242661	16414	2.67373e-05	0.000308319	0.688635	0.417 - 0.96	6.10972	5.2552	2.40243
OSE4-OSE0	Fam189a1	ILMN_2646045	70638	2.67632e-05	0.000308451	-0.455002	-0.634 - -0.276	7.00363	-5.2548	2.40148
OSE4-OSE0	Klc1	ILMN_2605756	16593	2.68278e-05	0.00030903	-0.582833	-0.813 - -0.353	12.4021	-5.25381	2.39909
OSE4-OSE0	Katna1	ILMN_2998303	23924	2.69569e-05	0.000310333	0.616181	0.373 - 0.859	8.6388	5.25183	2.39435
OSE4-OSE0	Gpr12	ILMN_1221410	14738	2.69698e-05	0.000310333	-0.356106	-0.497 - -0.216	6.53112	-5.25164	2.39388
OSE4-OSE0	Hexim2	ILMN_1221953	71059	2.6998e-05	0.00031047	-0.408268	-0.569 - -0.247	7.46218	-5.25121	2.39285
OSE4-OSE0	Casp6	ILMN_2923864	12368	2.70106e-05	0.00031047	0.85675	0.519 - 1.195	6.87755	5.25101	2.39239
OSE4-OSE0	Il10	ILMN_1238505	16153	2.7092e-05	0.000311239	0.556172	0.337 - 0.776	5.80481	5.24978	2.38942
OSE4-OSE0	Ak5	ILMN_2683792	229949	2.71631e-05	0.00031189	-0.696457	-0.971 - -0.422	7.23039	-5.2487	2.38682
OSE4-OSE0	Dynlrb1	ILMN_2589814	67068	2.72744e-05	0.000313	-0.3558	-0.496 - -0.215	12.2255	-5.24702	2.38279
OSE4-OSE0	Cfb	ILMN_1230853	14962	2.74376e-05	0.000314704	1.24644	0.754 - 1.739	6.07083	5.24456	2.3769
OSE4-OSE0	Gdap1	ILMN_2735940	14545	2.75125e-05	0.000315395	-0.775111	-1.081 - -0.469	10.5239	-5.24344	2.3742
OSE4-OSE0	AK088235	ILMN_1256007		2.7552e-05	0.00031568	-0.342851	-0.478 - -0.207	6.64112	-5.24285	2.37278
OSE4-OSE0	Gnb5	ILMN_1237961	14697	2.77145e-05	0.000317324	-0.523173	-0.73 - -0.316	10.3998	-5.24043	2.36698
OSE4-OSE0	Smagp	ILMN_3130403	207818	2.77251e-05	0.000317324	0.702015	0.425 - 0.98	6.51168	5.24028	2.3666
OSE4-OSE0	Usp18	ILMN_2433990	24110	2.77496e-05	0.000317376	1.99453	1.206 - 2.783	7.62346	5.23991	2.36573
OSE4-OSE0	Bzrap1	ILMN_1229256	207777	2.77591e-05	0.000317376	-0.777971	-1.086 - -0.47	11.1791	-5.23977	2.36539
OSE4-OSE0	Ebf1	ILMN_2707452	13591	2.77782e-05	0.000317424	-0.403705	-0.563 - -0.244	7.45048	-5.23949	2.36471
OSE4-OSE0	Jakmip2	ILMN_1256680	76217	2.79601e-05	0.000319334	-0.525488	-0.733 - -0.318	10.2591	-5.2368	2.35826
OSE4-OSE0	Arhgap20	ILMN_1256851	244867	2.79756e-05	0.000319341	-0.804322	-1.122 - -0.486	8.35502	-5.23658	2.35772
OSE4-OSE0	Adam8	ILMN_2756613	11501	2.79909e-05	0.000319346	1.30465	0.789 - 1.821	6.17928	5.23635	2.35718
OSE4-OSE0	Cast	ILMN_2629959	12380	2.81021e-05	0.000320444	0.373017	0.225 - 0.521	5.70334	5.23472	2.35326
OSE4-OSE0	AK081969	ILMN_1242437		2.82298e-05	0.00032173	-0.695599	-0.971 - -0.42	7.95497	-5.23286	2.34878
OSE4-OSE0	Cebpg	ILMN_1244024	12611	2.83892e-05	0.000323253	0.659414	0.398 - 0.921	9.7042	5.23054	2.34322
OSE4-OSE0	AI646023	ILMN_2605858	192734	2.83936e-05	0.000323253	-0.750823	-1.048 - -0.453	9.81633	-5.23048	2.34307
OSE4-OSE0	2810474O19Rik	ILMN_2596077	67246	2.84636e-05	0.000323879	0.598314	0.361 - 0.835	7.21725	5.22947	2.34064
OSE4-OSE0	Ccdc32	ILMN_2588650	269336	2.8503e-05	0.000324156	-0.511907	-0.715 - -0.309	10.0153	-5.2289	2.33927
OSE4-OSE0	Rap1gds1	ILMN_2770876	229877	2.85441e-05	0.000324451	-0.403619	-0.564 - -0.244	12.2927	-5.22831	2.33785
OSE4-OSE0	Gng5	ILMN_3163159	14707	2.86178e-05	0.000325117	0.592632	0.358 - 0.827	6.60768	5.22725	2.3353
OSE4-OSE0	C030048H21Rik	ILMN_1254328	77481	2.86786e-05	0.000325635	-0.750759	-1.048 - -0.453	6.76204	-5.22637	2.33321
OSE4-OSE0	Clec4d	ILMN_2705628	17474	2.8799e-05	0.000326829	2.28087	1.377 - 3.185	6.78093	5.22465	2.32907
OSE4-OSE0	Dcn	ILMN_2596346	13179	2.89018e-05	0.000327666	1.77697	1.072 - 2.482	7.32378	5.22319	2.32555
OSE4-OSE0	Hebp1	ILMN_2699307	15199	2.89031e-05	0.000327666	1.57553	0.951 - 2.2	7.5813	5.22317	2.3255
OSE4-OSE0	Ankrd33	ILMN_2938258	208258	2.91263e-05	0.000330022	-0.515474	-0.72 - -0.311	6.32996	-5.22001	2.31791
OSE4-OSE0	AK044508	ILMN_1213461		2.91428e-05	0.000330034	-0.450159	-0.629 - -0.272	6.28542	-5.21977	2.31735
OSE4-OSE0	Vwa5b2	ILMN_1249463	328643	2.91756e-05	0.000330231	-1.08728	-1.519 - -0.656	8.60218	-5.21931	2.31624
OSE4-OSE0	Dnajb13	ILMN_2667257	69387	2.93055e-05	0.000331527	0.501163	0.302 - 0.7	6.88201	5.21749	2.31185
OSE4-OSE0	Ctsa	ILMN_3120827	19025	2.93852e-05	0.000332254	0.488118	0.294 - 0.682	6.58364	5.21637	2.30917
OSE4-OSE0	Cyp4f16	ILMN_2792351	70101	2.94047e-05	0.0003323	0.581017	0.35 - 0.812	7.64017	5.2161	2.30851
OSE4-OSE0	Aqp1	ILMN_2980661	11826	2.94203e-05	0.000332301	1.67417	1.009 - 2.339	6.50242	5.21588	2.30799
OSE4-OSE0	AK163437	ILMN_1259689		2.95877e-05	0.000334016	-0.431969	-0.604 - -0.26	7.34752	-5.21355	2.30239
OSE4-OSE0	Agxt2l1	ILMN_1229990	71760	2.97635e-05	0.000335824	-1.48624	-2.077 - -0.895	8.83373	-5.21111	2.29654
OSE4-OSE0	Irg1	ILMN_2433955	16365	2.98413e-05	0.000336366	3.12912	1.885 - 4.373	7.42755	5.21004	2.29396
OSE4-OSE0	Celf6	ILMN_1236448	76183	2.98428e-05	0.000336366	-0.46496	-0.65 - -0.28	7.31693	-5.21002	2.29391
OSE4-OSE0	Kcnab1	ILMN_2915671	16497	2.98621e-05	0.000336407	-0.83598	-1.168 - -0.504	10.7708	-5.20975	2.29327
OSE4-OSE0	Fxr2	ILMN_1230048	23879	2.99463e-05	0.000337179	-0.529859	-0.741 - -0.319	8.4962	-5.2086	2.29049
OSE4-OSE0	AK016417	ILMN_1258612		2.99634e-05	0.000337194	0.861524	0.519 - 1.204	6.25812	5.20836	2.28993
OSE4-OSE0	Acp2	ILMN_1234364	11432	3.00043e-05	0.000337478	0.719732	0.433 - 1.006	8.63975	5.2078	2.28858
OSE4-OSE0	Cdc20	ILMN_2867901	107995	3.00613e-05	0.000337942	1.07265	0.646 - 1.499	6.51749	5.20702	2.28671
OSE4-OSE0	Ctla2b	ILMN_1248811	13025	3.00873e-05	0.000338058	0.541876	0.326 - 0.757	5.80245	5.20667	2.28585
OSE4-OSE0	Armcx1	ILMN_2645448	78248	3.01762e-05	0.000338878	-0.739006	-1.033 - -0.445	9.66581	-5.20546	2.28294
OSE4-OSE0	Atp5s	ILMN_2642158	68055	3.02128e-05	0.000339112	-0.648819	-0.907 - -0.391	9.27865	-5.20496	2.28175
OSE4-OSE0	Ccbl1	ILMN_2986051	70266	3.03426e-05	0.000340391	-0.478943	-0.67 - -0.288	9.11045	-5.2032	2.27751
OSE4-OSE0	6330503K22Rik	ILMN_3006575	101565	3.04127e-05	0.000341	-0.712931	-0.997 - -0.429	9.93001	-5.20225	2.27523
OSE4-OSE0	Btbd6	ILMN_2839682	399566	3.04514e-05	0.000341081	-0.405659	-0.567 - -0.244	9.64504	-5.20173	2.27398
OSE4-OSE0	Ndufab1	ILMN_1247777	70316	3.04517e-05	0.000341081	-0.410698	-0.574 - -0.247	12.3373	-5.20172	2.27397
OSE4-OSE0	Bik	ILMN_2717011	12124	3.05232e-05	0.000341704	0.644461	0.388 - 0.901	5.92148	5.20076	2.27165
OSE4-OSE0	Fanci	ILMN_2731473	208836	3.06685e-05	0.000343152	0.419952	0.253 - 0.587	5.8117	5.19881	2.26696
OSE4-OSE0	Mlxip	ILMN_2499862	208104	3.06853e-05	0.000343161	0.495738	0.298 - 0.693	7.8305	5.19859	2.26642
OSE4-OSE0	Gtf2ird2	ILMN_1242837	114674	3.07158e-05	0.000343323	-0.527822	-0.738 - -0.317	8.67145	-5.19818	2.26544
OSE4-OSE0	Icos	ILMN_1221516	54167	3.08613e-05	0.000344771	0.437017	0.263 - 0.611	5.83522	5.19624	2.26077
OSE4-OSE0	M34473	ILMN_2684370	243469	3.09051e-05	0.00034508	3.87436	2.33 - 5.419	8.3954	5.19565	2.25937
OSE4-OSE0	Efcab2	ILMN_1229981	68226	3.09517e-05	0.000345421	-0.559011	-0.782 - -0.336	7.77776	-5.19504	2.25789
OSE4-OSE0	Gcat	ILMN_2777696	26912	3.1139e-05	0.000347331	-0.614567	-0.86 - -0.369	8.22293	-5.19256	2.25193
OSE4-OSE0	Acn9	ILMN_1254730	71238	3.12638e-05	0.000348542	-0.697683	-0.976 - -0.419	8.28302	-5.19092	2.24798
OSE4-OSE0	Hint3	ILMN_2972627	66847	3.13591e-05	0.000349423	0.403761	0.243 - 0.565	8.17669	5.18967	2.24498
OSE4-OSE0	Cd93	ILMN_1226329	17064	3.14151e-05	0.000349809	1.63143	0.98 - 2.283	8.53577	5.18893	2.24322
OSE4-OSE0	2610017I09Rik	ILMN_2730311	66297	3.14263e-05	0.000349809	-0.478311	-0.669 - -0.287	7.63611	-5.18879	2.24286
OSE4-OSE0	AK009140	ILMN_1245869		3.15195e-05	0.000350664	-0.442335	-0.619 - -0.266	10.639	-5.18757	2.23994
OSE4-OSE0	Gm5148	ILMN_2998738	381438	3.18454e-05	0.000353953	-0.582747	-0.816 - -0.35	7.63092	-5.18335	2.22978
OSE4-OSE0	Sobp	ILMN_2719324	109205	3.18481e-05	0.000353953	-0.687742	-0.963 - -0.413	7.61242	-5.18331	2.2297
OSE4-OSE0	Fry	ILMN_2692554	320365	3.19473e-05	0.000354722	-0.476017	-0.666 - -0.286	10.19	-5.18204	2.22663
OSE4-OSE0	Prrc2b	ILMN_1240274	227723	3.19502e-05	0.000354722	-0.533255	-0.746 - -0.32	10.9046	-5.182	2.22654
OSE4-OSE0	Gpx1	ILMN_1241367	14775	3.19785e-05	0.000354853	1.05334	0.632 - 1.474	12.4296	5.18164	2.22567
OSE4-OSE0	Fnip1	ILMN_2725155	216742	3.2089e-05	0.000355894	0.512631	0.308 - 0.718	9.85837	5.18022	2.22226
OSE4-OSE0	1110049F12Rik	ILMN_1255697	66193	3.22557e-05	0.000357558	-0.418347	-0.586 - -0.251	11.1361	-5.17809	2.21715
OSE4-OSE0	Arhgap1	ILMN_2786164	228359	3.23009e-05	0.000357875	0.462284	0.277 - 0.647	8.17722	5.17752	2.21576
OSE4-OSE0	Aff1	ILMN_3154640	17355	3.24566e-05	0.000359415	0.569879	0.342 - 0.798	8.29134	5.17554	2.21102
OSE4-OSE0	Ephx4	ILMN_2833415	384214	3.25567e-05	0.000360338	-0.730576	-1.023 - -0.438	7.80737	-5.17428	2.20797
OSE4-OSE0	Apoc2	ILMN_2647820	11813	3.26666e-05	0.00036135	2.98707	1.791 - 4.183	7.18599	5.1729	2.20465
OSE4-OSE0	F10	ILMN_2688912	14058	3.26818e-05	0.00036135	3.35836	2.013 - 4.703	6.9995	5.17271	2.20419
OSE4-OSE0	Cd86	ILMN_1216386	12524	3.27577e-05	0.000362003	1.07043	0.642 - 1.499	6.41536	5.17175	2.2019
OSE4-OSE0	Gstp1	ILMN_2677046	14870	3.29051e-05	0.000363445	-0.890025	-1.247 - -0.533	11.6153	-5.16991	2.19747
OSE4-OSE0	Car11	ILMN_1248563	12348	3.29781e-05	0.000364064	-0.569714	-0.798 - -0.341	10.4775	-5.169	2.19528
OSE4-OSE0	Rpl27a	ILMN_1253958	26451	3.30875e-05	0.000365084	0.65292	0.391 - 0.915	9.53987	5.16764	2.19201
OSE4-OSE0	AK082138	ILMN_2517611	627648	3.31291e-05	0.000365356	-0.570326	-0.799 - -0.342	8.6785	-5.16713	2.19077
OSE4-OSE0	4732418C07Rik	ILMN_2712675	230648	3.33284e-05	0.000367307	-0.618931	-0.867 - -0.371	8.53396	-5.16467	2.18485
OSE4-OSE0	Snap47	ILMN_2710151	67826	3.33403e-05	0.000367307	-0.736152	-1.031 - -0.441	10.176	-5.16452	2.1845
OSE4-OSE0	Dtx4	ILMN_2651706	207521	3.34228e-05	0.000368028	0.69647	0.417 - 0.976	7.8658	5.16351	2.18206
OSE4-OSE0	Rpl17	ILMN_1213781	319195	3.34849e-05	0.000368522	0.47905	0.287 - 0.671	11.8023	5.16275	2.18023
OSE4-OSE0	Acta2	ILMN_2923445	11475	3.37738e-05	0.000371512	0.828124	0.496 - 1.161	6.84815	5.15922	2.17174
OSE4-OSE0	Prrt3	ILMN_2725161	210673	3.39854e-05	0.000373649	-0.434413	-0.609 - -0.26	6.67574	-5.15666	2.16558
OSE4-OSE0	Ear2	ILMN_2925653	13587	3.40382e-05	0.000374038	2.07891	1.244 - 2.914	6.24287	5.15602	2.16405
OSE4-OSE0	Ccnb1	ILMN_2659052	268697	3.40566e-05	0.000374048	0.883807	0.529 - 1.239	5.95688	5.1558	2.16351
OSE4-OSE0	Crmp1	ILMN_1244675	12933	3.41309e-05	0.000374673	-0.709016	-0.994 - -0.424	8.89007	-5.15491	2.16136
OSE4-OSE0	Fam73b	ILMN_2765936	108958	3.42159e-05	0.000375413	-0.548949	-0.77 - -0.328	10.2557	-5.15389	2.15891
OSE4-OSE0	Azin1	ILMN_1238799	54375	3.45787e-05	0.000379201	-0.414534	-0.581 - -0.248	7.35697	-5.14956	2.14849
OSE4-OSE0	AI316807	ILMN_3160963	102032	3.46504e-05	0.000379793	-0.386932	-0.543 - -0.231	10.9284	-5.14871	2.14645
OSE4-OSE0	Entpd7	ILMN_2543655	93685	3.46727e-05	0.000379844	0.52227	0.312 - 0.732	6.26533	5.14845	2.14582
OSE4-OSE0	Klhl5	ILMN_2692484	71778	3.47061e-05	0.000380015	0.504683	0.302 - 0.708	6.17788	5.14805	2.14487
OSE4-OSE0	Cntnap2	ILMN_2681321	66797	3.48235e-05	0.000381107	-0.846142	-1.187 - -0.506	8.24046	-5.14667	2.14153
OSE4-OSE0	Klc2	ILMN_1239133	16594	3.50767e-05	0.000383683	-0.849576	-1.192 - -0.507	9.33316	-5.14369	2.13438
OSE4-OSE0	Car12	ILMN_1251713	76459	3.51209e-05	0.00038397	-0.515576	-0.723 - -0.308	7.51579	-5.14318	2.13314
OSE4-OSE0	Dtd1	ILMN_2753057	66044	3.52198e-05	0.000384856	-0.553541	-0.777 - -0.331	8.47361	-5.14203	2.13036
OSE4-OSE0	Acsl6	ILMN_1236666	216739	3.53585e-05	0.000386176	-0.791508	-1.11 - -0.473	10.4388	-5.14041	2.12648
OSE4-OSE0	Ccrl2	ILMN_2752624	54199	3.54004e-05	0.000386436	0.892104	0.533 - 1.252	7.06506	5.13993	2.12532
OSE4-OSE0	Dos	ILMN_2668236	100503659	3.54692e-05	0.000386855	-0.621377	-0.872 - -0.371	11.2877	-5.13913	2.1234
OSE4-OSE0	Ndufs5	ILMN_2946817	595136	3.54748e-05	0.000386855	-0.386511	-0.542 - -0.231	11.7198	-5.13907	2.12324
OSE4-OSE0	Cacna1s	ILMN_2637561	12292	3.55522e-05	0.000387503	0.459499	0.274 - 0.645	5.7957	5.13817	2.12109
OSE4-OSE0	Cish	ILMN_2718330	12700	3.56349e-05	0.000388207	1.14803	0.685 - 1.611	8.3581	5.13722	2.1188
OSE4-OSE0	0610011F06Rik	ILMN_2438555	68347	3.56974e-05	0.000388691	-0.497936	-0.699 - -0.297	8.4485	-5.1365	2.11707
OSE4-OSE0	EG232599	ILMN_2605183	232599	3.5732e-05	0.00038887	0.440719	0.263 - 0.618	7.1144	5.13611	2.11611
OSE4-OSE0	Fastkd3	ILMN_2696360	69577	3.58433e-05	0.000389885	-0.432646	-0.607 - -0.258	7.67714	-5.13483	2.11304
OSE4-OSE0	Acta2	ILMN_2693895	11475	3.59047e-05	0.000390078	0.917055	0.547 - 1.287	9.15987	5.13413	2.11135
OSE4-OSE0	Izumo4	ILMN_1256705	71564	3.59083e-05	0.000390078	-0.497104	-0.698 - -0.297	7.54663	-5.13409	2.11126
OSE4-OSE0	Itga5	ILMN_2670172	16402	3.59156e-05	0.000390078	0.772529	0.461 - 1.084	5.99543	5.134	2.11105
OSE4-OSE0	Ecm1	ILMN_1229746	13601	3.60913e-05	0.000391789	0.952136	0.568 - 1.336	6.097	5.132	2.10624
OSE4-OSE0	Cdk1	ILMN_2657844	12534	3.61808e-05	0.000392562	1.4003	0.835 - 1.966	6.51851	5.13099	2.10379
OSE4-OSE0	Atox1	ILMN_1232762	11927	3.63539e-05	0.000394153	0.730013	0.435 - 1.025	10.9383	5.12903	2.09908
OSE4-OSE0	Cyb5rl	ILMN_2964728	230582	3.63641e-05	0.000394153	0.53341	0.318 - 0.749	6.91135	5.12892	2.09881
OSE4-OSE0	Clec9a	ILMN_1237681	232414	3.65271e-05	0.000395719	0.532308	0.317 - 0.747	5.79637	5.12708	2.09439
OSE4-OSE0	Cdh7	ILMN_2690911	241201	3.65524e-05	0.000395794	-0.581722	-0.817 - -0.347	7.4156	-5.1268	2.09371
OSE4-OSE0	Kcnd2	ILMN_2644229	16508	3.6723e-05	0.000397441	-0.687081	-0.965 - -0.409	8.82088	-5.12489	2.08911
OSE4-OSE0	Ddc	ILMN_2628647	13195	3.70404e-05	0.000400674	-0.725111	-1.018 - -0.432	8.51926	-5.12136	2.08062
OSE4-OSE0	Ccdc125	ILMN_2693679	76041	3.70673e-05	0.000400764	0.495789	0.295 - 0.696	5.86184	5.12107	2.0799
OSE4-OSE0	Grin2b	ILMN_2547237	14812	3.71455e-05	0.000401407	-0.696322	-0.978 - -0.415	8.4531	-5.1202	2.07782
OSE4-OSE0	Ccnd1	ILMN_2601471	12443	3.74565e-05	0.000404564	0.814502	0.485 - 1.144	10.5821	5.11679	2.0696
OSE4-OSE0	Kif3c	ILMN_2593410	16570	3.75057e-05	0.000404601	-0.558429	-0.785 - -0.332	11.0849	-5.11625	2.0683
OSE4-OSE0	Dennd5a	ILMN_3107607	19347	3.75157e-05	0.000404601	-0.4388	-0.616 - -0.261	11.4973	-5.11614	2.06804
OSE4-OSE0	Chfr	ILMN_2985111	231600	3.75164e-05	0.000404601	0.48582	0.289 - 0.683	9.92148	5.11613	2.06802
OSE4-OSE0	Atp5g1	ILMN_1230991	11951	3.7622e-05	0.000405537	-0.431685	-0.607 - -0.257	12.7779	-5.11498	2.06524
OSE4-OSE0	Hfe	ILMN_2592519	15216	3.76676e-05	0.000405824	0.879322	0.523 - 1.235	6.41912	5.11448	2.06405
OSE4-OSE0	Parm1	ILMN_1237546	231440	3.78373e-05	0.000407448	-0.618915	-0.87 - -0.368	8.53663	-5.11264	2.05962
OSE4-OSE0	Nipa2	ILMN_1249838	93790	3.79089e-05	0.000408015	0.636634	0.379 - 0.895	8.39971	5.11187	2.05775
OSE4-OSE0	Tmem191c	ILMN_2587980	224019	3.82205e-05	0.000410968	-0.680226	-0.956 - -0.404	6.98244	-5.10851	2.04967
OSE4-OSE0	Tpd52l2	ILMN_1249683	66314	3.82215e-05	0.000410968	-0.468371	-0.658 - -0.278	7.56234	-5.1085	2.04964
OSE4-OSE0	Asah1	ILMN_1231966	11886	3.82943e-05	0.000411544	0.858075	0.51 - 1.206	11.3755	5.10772	2.04777
[truncated: 8,483 more rows]

## Sheet: Table S3 Fold changes
Contrast	DE genes	Number of successes	Number of probes (trials)	Probability of success	95% CI	p-value
OSE4-OSE0 vs OSE1-OSE0	all, larger fold change in OSE4-OSE0 than in OSE1-OSE0	11944	21483	0.558302	0.552-0.565	1.4e-65
OSE4-OSE0 vs OSE1-OSE0	DE in both groups, larger fold change in OSE4-OSE0 than in OSE1-OSE0	734	836	0.87799	0.854-0.899	9.9e-119
OSE4-OSE0 vs OSE1-OSE0	DE in both groups, same direction of regulation (irrespective of the magnitude of the fold change)	836	836	1	0.995-1.000	4.36e-252
OSE4-OSE0 vs MOG4-CFA	all, larger fold change in OSE4-OSE0 than in MOG4-CFA	10944	21483	0.509426	0.503-0.516	0.0058
OSE4-OSE0 vs MOG4-CFA	DE in both groups, larger fold change in OSE4-OSE0 than in MOG4-CFA	2090	2611	0.80046	0.785-0.816	2.7e-221

## Sheet: Table S4 GO ORA EAE models
Comparison	GeneSet	Description	Link	C	O	E	R	p-value	FDR	Immune System Process Descendant
CDT	GO:0006928	movement of cell or subcellular component	http://amigo.geneontology.org/amigo/term/GO:0006928	1834	267	156.49	1.70618	0	0	FALSE
CDT	GO:0051049	regulation of transport	http://amigo.geneontology.org/amigo/term/GO:0051049	1819	279	155.21	1.79756	0	0	FALSE
CDT	GO:0051240	positive regulation of multicellular organismal process	http://amigo.geneontology.org/amigo/term/GO:0051240	1780	271	151.883	1.78427	0	0	FALSE
CDT	GO:0040011	locomotion	http://amigo.geneontology.org/amigo/term/GO:0040011	1665	242	142.07	1.70339	0	0	FALSE
CDT	GO:0023056	positive regulation of signaling	http://amigo.geneontology.org/amigo/term/GO:0023056	1657	260	141.387	1.83892	0	0	FALSE
CDT	GO:0010647	positive regulation of cell communication	http://amigo.geneontology.org/amigo/term/GO:0010647	1651	259	140.875	1.8385	0	0	FALSE
CDT	GO:1902531	regulation of intracellular signal transduction	http://amigo.geneontology.org/amigo/term/GO:1902531	1630	248	139.083	1.7831	0	0	FALSE
CDT	GO:0044093	positive regulation of molecular function	http://amigo.geneontology.org/amigo/term/GO:0044093	1576	240	134.476	1.78471	0	0	FALSE
CDT	GO:0009967	positive regulation of signal transduction	http://amigo.geneontology.org/amigo/term/GO:0009967	1458	233	124.407	1.87288	0	0	FALSE
CDT	GO:0006952	defense response	http://amigo.geneontology.org/amigo/term/GO:0006952	1361	220	116.13	1.89442	0	0	FALSE
CDT	GO:0006955	immune response	http://amigo.geneontology.org/amigo/term/GO:0006955	1293	229	110.328	2.07563	0	0	TRUE
CDT	GO:0002682	regulation of immune system process	http://amigo.geneontology.org/amigo/term/GO:0002682	1230	207	104.953	1.97232	0	0	TRUE
CDT	GO:0043085	positive regulation of catalytic activity	http://amigo.geneontology.org/amigo/term/GO:0043085	1227	191	104.697	1.82432	0	0	FALSE
CDT	GO:1902533	positive regulation of intracellular signal transduction	http://amigo.geneontology.org/amigo/term/GO:1902533	972	169	82.9381	2.03766	0	0	FALSE
CDT	GO:0001775	cell activation	http://amigo.geneontology.org/amigo/term/GO:0001775	893	167	76.1973	2.19168	0	0	FALSE
CDT	GO:0002684	positive regulation of immune system process	http://amigo.geneontology.org/amigo/term/GO:0002684	879	159	75.0027	2.11992	0	0	TRUE
CDT	GO:0034097	response to cytokine	http://amigo.geneontology.org/amigo/term/GO:0034097	865	157	73.8081	2.12714	0	0	FALSE
CDT	GO:0045321	leukocyte activation	http://amigo.geneontology.org/amigo/term/GO:0045321	784	149	66.8966	2.22732	0	0	TRUE
CDT	GO:0071345	cellular response to cytokine stimulus	http://amigo.geneontology.org/amigo/term/GO:0071345	756	139	64.5074	2.15479	0	0	FALSE
CDT	GO:0050776	regulation of immune response	http://amigo.geneontology.org/amigo/term/GO:0050776	705	133	60.1557	2.21093	0	0	TRUE
CDT	GO:0001816	cytokine production	http://amigo.geneontology.org/amigo/term/GO:0001816	680	132	58.0226	2.27498	0	0	FALSE
CDT	GO:0002252	immune effector process	http://amigo.geneontology.org/amigo/term/GO:0002252	678	130	57.8519	2.24712	0	0	TRUE
CDT	GO:0043269	regulation of ion transport	http://amigo.geneontology.org/amigo/term/GO:0043269	678	131	57.8519	2.2644	0	0	FALSE
CDT	GO:0007610	behavior	http://amigo.geneontology.org/amigo/term/GO:0007610	678	128	57.8519	2.21255	0	0	FALSE
CDT	GO:0046649	lymphocyte activation	http://amigo.geneontology.org/amigo/term/GO:0046649	654	124	55.804	2.22206	0	0	TRUE
CDT	GO:0001817	regulation of cytokine production	http://amigo.geneontology.org/amigo/term/GO:0001817	613	121	52.3056	2.31333	0	0	FALSE
CDT	GO:0042110	T cell activation	http://amigo.geneontology.org/amigo/term/GO:0042110	458	97	39.0799	2.48209	0	0	TRUE
CDT	GO:0019221	cytokine-mediated signaling pathway	http://amigo.geneontology.org/amigo/term/GO:0019221	360	84	30.7178	2.73457	0	0	FALSE
CDT	GO:0022610	biological adhesion	http://amigo.geneontology.org/amigo/term/GO:0022610	1234	190	105.294	1.80447	2.22045e-16	6.45863e-14	FALSE
CDT	GO:0045087	innate immune response	http://amigo.geneontology.org/amigo/term/GO:0045087	665	122	56.7426	2.15006	2.22045e-16	6.45863e-14	TRUE
CDT	GO:0002443	leukocyte mediated immunity	http://amigo.geneontology.org/amigo/term/GO:0002443	345	79	29.4379	2.68361	2.22045e-16	6.45863e-14	TRUE
CDT	GO:0007155	cell adhesion	http://amigo.geneontology.org/amigo/term/GO:0007155	1223	188	104.355	1.80154	4.44089e-16	1.21344e-13	FALSE
CDT	GO:0001819	positive regulation of cytokine production	http://amigo.geneontology.org/amigo/term/GO:0001819	404	87	34.4722	2.52377	4.44089e-16	1.21344e-13	FALSE
CDT	GO:0050808	synapse organization	http://amigo.geneontology.org/amigo/term/GO:0050808	429	90	36.6054	2.45865	6.66134e-16	1.76663e-13	FALSE
CDT	GO:0051247	positive regulation of protein metabolic process	http://amigo.geneontology.org/amigo/term/GO:0051247	1604	229	136.865	1.67318	8.88178e-16	2.2882e-13	FALSE
CDT	GO:0048585	negative regulation of response to stimulus	http://amigo.geneontology.org/amigo/term/GO:0048585	1516	219	129.356	1.693	1.11022e-15	2.70564e-13	FALSE
CDT	GO:0016477	cell migration	http://amigo.geneontology.org/amigo/term/GO:0016477	1334	199	113.827	1.74827	1.11022e-15	2.70564e-13	FALSE
CDT	GO:0016192	vesicle-mediated transport	http://amigo.geneontology.org/amigo/term/GO:0016192	1308	195	111.608	1.74719	2.33147e-15	5.53233e-13	FALSE
CDT	GO:0042327	positive regulation of phosphorylation	http://amigo.geneontology.org/amigo/term/GO:0042327	1010	161	86.1806	1.86817	2.44249e-15	5.64716e-13	FALSE
CDT	GO:0051094	positive regulation of developmental process	http://amigo.geneontology.org/amigo/term/GO:0051094	1436	209	122.53	1.7057	2.66454e-15	6.00653e-13	FALSE
CDT	GO:0002250	adaptive immune response	http://amigo.geneontology.org/amigo/term/GO:0002250	397	84	33.8749	2.47971	3.55271e-15	7.81337e-13	TRUE
CDT	GO:0006812	cation transport	http://amigo.geneontology.org/amigo/term/GO:0006812	1103	171	94.116	1.81691	4.21885e-15	9.05746e-13	FALSE
CDT	GO:0032270	positive regulation of cellular protein metabolic process	http://amigo.geneontology.org/amigo/term/GO:0032270	1507	216	128.588	1.67978	4.44089e-15	9.1008e-13	FALSE
CDT	GO:0098660	inorganic ion transmembrane transport	http://amigo.geneontology.org/amigo/term/GO:0098660	764	131	65.19	2.00951	4.44089e-15	9.1008e-13	FALSE
CDT	GO:0051241	negative regulation of multicellular organismal process	http://amigo.geneontology.org/amigo/term/GO:0051241	1203	182	102.649	1.77304	5.55112e-15	1.11232e-12	FALSE
CDT	GO:0042592	homeostatic process	http://amigo.geneontology.org/amigo/term/GO:0042592	1809	248	154.357	1.60666	6.10623e-15	1.19695e-12	FALSE
CDT	GO:0001934	positive regulation of protein phosphorylation	http://amigo.geneontology.org/amigo/term/GO:0001934	963	154	82.1702	1.87416	7.99361e-15	1.53358e-12	FALSE
CDT	GO:0010562	positive regulation of phosphorus metabolic process	http://amigo.geneontology.org/amigo/term/GO:0010562	1081	167	92.2388	1.81052	1.26565e-14	2.27698e-12	FALSE
CDT	GO:0045937	positive regulation of phosphate metabolic process	http://amigo.geneontology.org/amigo/term/GO:0045937	1081	167	92.2388	1.81052	1.26565e-14	2.27698e-12	FALSE
CDT	GO:0048870	cell motility	http://amigo.geneontology.org/amigo/term/GO:0048870	1476	211	125.943	1.67536	1.28786e-14	2.27698e-12	FALSE
CDT	GO:0051674	localization of cell	http://amigo.geneontology.org/amigo/term/GO:0051674	1476	211	125.943	1.67536	1.28786e-14	2.27698e-12	FALSE
CDT	GO:0120036	plasma membrane bounded cell projection organization	http://amigo.geneontology.org/amigo/term/GO:0120036	1434	206	122.359	1.68357	1.69864e-14	2.94551e-12	FALSE
CDT	GO:0030001	metal ion transport	http://amigo.geneontology.org/amigo/term/GO:0030001	813	135	69.3711	1.94606	2.22045e-14	3.74481e-12	FALSE
CDT	GO:0019220	regulation of phosphate metabolic process	http://amigo.geneontology.org/amigo/term/GO:0019220	1660	230	141.643	1.6238	2.24265e-14	3.74481e-12	FALSE
CDT	GO:0051174	regulation of phosphorus metabolic process	http://amigo.geneontology.org/amigo/term/GO:0051174	1661	230	141.729	1.62282	2.39808e-14	3.93155e-12	FALSE
CDT	GO:0022008	neurogenesis	http://amigo.geneontology.org/amigo/term/GO:0022008	1634	227	139.425	1.62812	2.57572e-14	4.14736e-12	FALSE
CDT	GO:0045595	regulation of cell differentiation	http://amigo.geneontology.org/amigo/term/GO:0045595	1787	243	152.48	1.59365	3.06422e-14	4.84737e-12	FALSE
CDT	GO:1901700	response to oxygen-containing compound	http://amigo.geneontology.org/amigo/term/GO:1901700	1591	222	135.756	1.63529	3.26406e-14	5.07448e-12	FALSE
CDT	GO:0042325	regulation of phosphorylation	http://amigo.geneontology.org/amigo/term/GO:0042325	1481	210	126.37	1.66179	3.51941e-14	5.37873e-12	FALSE
CDT	GO:0006811	ion transport	http://amigo.geneontology.org/amigo/term/GO:0006811	1558	218	132.94	1.63984	4.32987e-14	6.50707e-12	FALSE
CDT	GO:0051050	positive regulation of transport	http://amigo.geneontology.org/amigo/term/GO:0051050	1011	157	86.2659	1.81995	5.4845e-14	8.10717e-12	FALSE
CDT	GO:0098662	inorganic cation transmembrane transport	http://amigo.geneontology.org/amigo/term/GO:0098662	682	118	58.1932	2.02773	5.86198e-14	8.5254e-12	FALSE
CDT	GO:0030030	cell projection organization	http://amigo.geneontology.org/amigo/term/GO:0030030	1473	208	125.687	1.6549	7.27196e-14	1.04081e-11	FALSE
CDT	GO:0051130	positive regulation of cellular component organization	http://amigo.geneontology.org/amigo/term/GO:0051130	1193	177	101.795	1.73878	8.39329e-14	1.18254e-11	FALSE
CDT	GO:0045785	positive regulation of cell adhesion	http://amigo.geneontology.org/amigo/term/GO:0045785	382	79	32.595	2.42368	8.81517e-14	1.22287e-11	FALSE
CDT	GO:0001932	regulation of protein phosphorylation	http://amigo.geneontology.org/amigo/term/GO:0001932	1368	196	116.728	1.67912	1.05027e-13	1.43489e-11	FALSE
CDT	GO:0051707	response to other organism	http://amigo.geneontology.org/amigo/term/GO:0051707	942	148	80.3783	1.84129	1.19904e-13	1.61369e-11	FALSE
CDT	GO:0050865	regulation of cell activation	http://amigo.geneontology.org/amigo/term/GO:0050865	521	97	44.4555	2.18196	1.2601e-13	1.67093e-11	FALSE
CDT	GO:0007267	cell-cell signaling	http://amigo.geneontology.org/amigo/term/GO:0007267	1362	195	116.216	1.67791	1.31339e-13	1.71636e-11	FALSE
CDT	GO:0022409	positive regulation of cell-cell adhesion	http://amigo.geneontology.org/amigo/term/GO:0022409	225	56	19.1986	2.91687	1.42109e-13	1.83056e-11	FALSE
CDT	GO:0006935	chemotaxis	http://amigo.geneontology.org/amigo/term/GO:0006935	538	99	45.9061	2.15658	1.47882e-13	1.8781e-11	FALSE
CDT	GO:0043207	response to external biotic stimulus	http://amigo.geneontology.org/amigo/term/GO:0043207	945	148	80.6343	1.83545	1.55431e-13	1.94656e-11	FALSE
CDT	GO:0070661	leukocyte proliferation	http://amigo.geneontology.org/amigo/term/GO:0070661	307	68	26.1955	2.59587	1.60982e-13	1.98846e-11	FALSE
CDT	GO:0042330	taxis	http://amigo.geneontology.org/amigo/term/GO:0042330	540	99	46.0767	2.14859	1.87406e-13	2.28356e-11	FALSE
CDT	GO:0008283	cell proliferation	http://amigo.geneontology.org/amigo/term/GO:0008283	1922	254	163.999	1.54879	1.95177e-13	2.34655e-11	FALSE
CDT	GO:0031399	regulation of protein modification process	http://amigo.geneontology.org/amigo/term/GO:0031399	1742	235	148.64	1.581	2.11386e-13	2.50799e-11	FALSE
CDT	GO:0009607	response to biotic stimulus	http://amigo.geneontology.org/amigo/term/GO:0009607	977	151	83.3648	1.81132	2.57017e-13	2.99043e-11	FALSE
CDT	GO:0034762	regulation of transmembrane transport	http://amigo.geneontology.org/amigo/term/GO:0034762	527	97	44.9675	2.15711	2.58682e-13	2.99043e-11	FALSE
CDT	GO:0032943	mononuclear cell proliferation	http://amigo.geneontology.org/amigo/term/GO:0032943	292	65	24.9156	2.60881	4.35652e-13	4.97249e-11	FALSE
CDT	GO:0023057	negative regulation of signaling	http://amigo.geneontology.org/amigo/term/GO:0023057	1271	183	108.451	1.6874	4.9305e-13	5.55729e-11	FALSE
CDT	GO:0006468	protein phosphorylation	http://amigo.geneontology.org/amigo/term/GO:0006468	1766	236	150.688	1.56615	5.14033e-13	5.72227e-11	FALSE
CDT	GO:0009968	negative regulation of signal transduction	http://amigo.geneontology.org/amigo/term/GO:0009968	1137	168	97.0171	1.73165	5.52003e-13	6.01377e-11	FALSE
CDT	GO:0042391	regulation of membrane potential	http://amigo.geneontology.org/amigo/term/GO:0042391	425	83	36.2641	2.28877	5.53557e-13	6.01377e-11	FALSE
CDT	GO:0007159	leukocyte cell-cell adhesion	http://amigo.geneontology.org/amigo/term/GO:0007159	301	66	25.6835	2.56974	6.02851e-13	6.47132e-11	FALSE
CDT	GO:0006954	inflammatory response	http://amigo.geneontology.org/amigo/term/GO:0006954	640	110	54.6095	2.0143	6.77791e-13	7.19017e-11	FALSE
CDT	GO:0010648	negative regulation of cell communication	http://amigo.geneontology.org/amigo/term/GO:0010648	1267	182	108.11	1.68348	7.10987e-13	7.45461e-11	FALSE
CDT	GO:0031401	positive regulation of protein modification process	http://amigo.geneontology.org/amigo/term/GO:0031401	1178	172	100.516	1.71118	8.0469e-13	8.3401e-11	FALSE
CDT	GO:0002520	immune system development	http://amigo.geneontology.org/amigo/term/GO:0002520	932	144	79.525	1.81075	9.87987e-13	1.00941e-10	TRUE
CDT	GO:0046651	lymphocyte proliferation	http://amigo.geneontology.org/amigo/term/GO:0046651	290	64	24.7449	2.58639	9.96314e-13	1.00941e-10	TRUE
CDT	GO:0098655	cation transmembrane transport	http://amigo.geneontology.org/amigo/term/GO:0098655	771	125	65.7873	1.90006	1.22169e-12	1.224e-10	FALSE
CDT	GO:0032940	secretion by cell	http://amigo.geneontology.org/amigo/term/GO:0032940	980	149	83.6207	1.78185	1.39355e-12	1.38084e-10	FALSE
CDT	GO:0031175	neuron projection development	http://amigo.geneontology.org/amigo/term/GO:0031175	990	150	84.474	1.77569	1.53322e-12	1.50272e-10	FALSE
CDT	GO:0002460	adaptive immune response based on somatic recombination of immune receptors built from immunoglobulin superfamily domains	http://amigo.geneontology.org/amigo/term/GO:0002460	279	62	23.8063	2.60435	1.6398e-12	1.5899e-10	TRUE
CDT	GO:0050778	positive regulation of immune response	http://amigo.geneontology.org/amigo/term/GO:0050778	572	100	48.8072	2.04888	2.78932e-12	2.67567e-10	TRUE
CDT	GO:0034765	regulation of ion transmembrane transport	http://amigo.geneontology.org/amigo/term/GO:0034765	439	83	37.4587	2.21577	3.33855e-12	3.16881e-10	FALSE
CDT	GO:1903039	positive regulation of leukocyte cell-cell adhesion	http://amigo.geneontology.org/amigo/term/GO:1903039	189	48	16.1269	2.9764	3.55771e-12	3.34165e-10	FALSE
CDT	GO:0048666	neuron development	http://amigo.geneontology.org/amigo/term/GO:0048666	1119	163	95.4812	1.70714	4.14491e-12	3.85305e-10	FALSE
CDT	GO:0048699	generation of neurons	http://amigo.geneontology.org/amigo/term/GO:0048699	1526	207	130.209	1.58975	4.35119e-12	4.00354e-10	FALSE
CDT	GO:0006897	endocytosis	http://amigo.geneontology.org/amigo/term/GO:0006897	585	101	49.9165	2.02338	4.67804e-12	4.26079e-10	FALSE
CDT	GO:0048534	hematopoietic or lymphoid organ development	http://amigo.geneontology.org/amigo/term/GO:0048534	881	136	75.1733	1.80915	4.72955e-12	4.26464e-10	TRUE
CDT	GO:0002694	regulation of leukocyte activation	http://amigo.geneontology.org/amigo/term/GO:0002694	482	88	41.1278	2.13967	5.39524e-12	4.81672e-10	TRUE
CDT	GO:0046903	secretion	http://amigo.geneontology.org/amigo/term/GO:0046903	1143	165	97.5291	1.6918	6.36535e-12	5.6271e-10	FALSE
CDT	GO:0010959	regulation of metal ion transport	http://amigo.geneontology.org/amigo/term/GO:0010959	391	76	33.363	2.27797	6.82032e-12	5.97076e-10	FALSE
CDT	GO:1901701	cellular response to oxygen-containing compound	http://amigo.geneontology.org/amigo/term/GO:1901701	1054	155	89.935	1.72347	6.96077e-12	6.03512e-10	FALSE
CDT	GO:0012501	programmed cell death	http://amigo.geneontology.org/amigo/term/GO:0012501	1874	242	159.903	1.51341	9.42424e-12	8.09318e-10	FALSE
CDT	GO:0051270	regulation of cellular component movement	http://amigo.geneontology.org/amigo/term/GO:0051270	960	144	81.9142	1.75794	9.52494e-12	8.10249e-10	FALSE
CDT	GO:0050870	positive regulation of T cell activation	http://amigo.geneontology.org/amigo/term/GO:0050870	175	45	14.9323	3.01361	1.06011e-11	8.93364e-10	TRUE
CDT	GO:0030029	actin filament-based process	http://amigo.geneontology.org/amigo/term/GO:0030029	696	113	59.3878	1.90275	1.42319e-11	1.18824e-09	FALSE
CDT	GO:0034220	ion transmembrane transport	http://amigo.geneontology.org/amigo/term/GO:0034220	1028	151	87.7165	1.72146	1.45826e-11	1.20634e-09	FALSE
CDT	GO:0006874	cellular calcium ion homeostasis	http://amigo.geneontology.org/amigo/term/GO:0006874	467	85	39.8478	2.13311	1.47781e-11	1.2114e-09	FALSE
CDT	GO:0030097	hemopoiesis	http://amigo.geneontology.org/amigo/term/GO:0030097	835	129	71.2483	1.81057	1.64805e-11	1.33878e-09	TRUE
CDT	GO:0030155	regulation of cell adhesion	http://amigo.geneontology.org/amigo/term/GO:0030155	639	106	54.5241	1.94409	1.68651e-11	1.35779e-09	FALSE
CDT	GO:0042098	T cell proliferation	http://amigo.geneontology.org/amigo/term/GO:0042098	197	48	16.8095	2.85553	1.76661e-11	1.40969e-09	TRUE
CDT	GO:0006915	apoptotic process	http://amigo.geneontology.org/amigo/term/GO:0006915	1838	237	156.832	1.51118	1.87613e-11	1.48396e-09	FALSE
CDT	GO:0030182	neuron differentiation	http://amigo.geneontology.org/amigo/term/GO:0030182	1372	188	117.069	1.60589	2.01419e-11	1.5793e-09	FALSE
CDT	GO:0022407	regulation of cell-cell adhesion	http://amigo.geneontology.org/amigo/term/GO:0022407	369	72	31.4858	2.28675	2.03547e-11	1.58223e-09	FALSE
CDT	GO:0002683	negative regulation of immune system process	http://amigo.geneontology.org/amigo/term/GO:0002683	431	80	36.7761	2.17533	2.16662e-11	1.66978e-09	TRUE
CDT	GO:0002449	lymphocyte mediated immunity	http://amigo.geneontology.org/amigo/term/GO:0002449	261	57	22.2704	2.55945	2.7053e-11	2.06726e-09	TRUE
CDT	GO:0030036	actin cytoskeleton organization	http://amigo.geneontology.org/amigo/term/GO:0030036	619	103	52.8176	1.95011	2.73987e-11	2.07609e-09	FALSE
CDT	GO:0098609	cell-cell adhesion	http://amigo.geneontology.org/amigo/term/GO:0098609	740	117	63.1422	1.85296	3.47544e-11	2.61151e-09	FALSE
CDT	GO:0050867	positive regulation of cell activation	http://amigo.geneontology.org/amigo/term/GO:0050867	306	63	26.1102	2.41285	3.5667e-11	2.65793e-09	FALSE
CDT	GO:0043408	regulation of MAPK cascade	http://amigo.geneontology.org/amigo/term/GO:0043408	718	114	61.265	1.86077	4.81557e-11	3.55918e-09	FALSE
CDT	GO:0099537	trans-synaptic signaling	http://amigo.geneontology.org/amigo/term/GO:0099537	676	109	57.6812	1.8897	5.08305e-11	3.71561e-09	FALSE
CDT	GO:0000165	MAPK cascade	http://amigo.geneontology.org/amigo/term/GO:0000165	779	121	66.47	1.82037	5.10963e-11	3.71561e-09	FALSE
CDT	GO:0048878	chemical homeostasis	http://amigo.geneontology.org/amigo/term/GO:0048878	1137	161	97.0171	1.6595	5.40767e-11	3.90088e-09	FALSE
CDT	GO:0042127	regulation of cell proliferation	http://amigo.geneontology.org/amigo/term/GO:0042127	1588	209	135.5	1.54244	5.72278e-11	4.09542e-09	FALSE
CDT	GO:0001508	action potential	http://amigo.geneontology.org/amigo/term/GO:0001508	127	36	10.8366	3.32209	6.19556e-11	4.39884e-09	FALSE
CDT	GO:0031349	positive regulation of defense response	http://amigo.geneontology.org/amigo/term/GO:0031349	341	67	29.0966	2.30267	7.4316e-11	5.23521e-09	FALSE
CDT	GO:0055065	metal ion homeostasis	http://amigo.geneontology.org/amigo/term/GO:0055065	655	106	55.8894	1.8966	7.60905e-11	5.31866e-09	FALSE
CDT	GO:0043410	positive regulation of MAPK cascade	http://amigo.geneontology.org/amigo/term/GO:0043410	514	89	43.8582	2.02927	7.69456e-11	5.33706e-09	FALSE
CDT	GO:0055074	calcium ion homeostasis	http://amigo.geneontology.org/amigo/term/GO:0055074	482	85	41.1278	2.06673	7.97635e-11	5.49029e-09	FALSE
CDT	GO:0072676	lymphocyte migration	http://amigo.geneontology.org/amigo/term/GO:0072676	94	30	8.02077	3.74029	9.67224e-11	6.60717e-09	TRUE
CDT	GO:0002696	positive regulation of leukocyte activation	http://amigo.geneontology.org/amigo/term/GO:0002696	291	60	24.8302	2.41641	9.81533e-11	6.6545e-09	TRUE
CDT	GO:0006816	calcium ion transport	http://amigo.geneontology.org/amigo/term/GO:0006816	397	74	33.8749	2.18451	1.00714e-10	6.77716e-09	FALSE
CDT	GO:0099536	synaptic signaling	http://amigo.geneontology.org/amigo/term/GO:0099536	684	109	58.3639	1.86759	1.0439e-10	6.9725e-09	FALSE
CDT	GO:0030595	leukocyte chemotaxis	http://amigo.geneontology.org/amigo/term/GO:0030595	200	47	17.0655	2.7541	1.08809e-10	7.21422e-09	TRUE
CDT	GO:1903037	regulation of leukocyte cell-cell adhesion	http://amigo.geneontology.org/amigo/term/GO:1903037	270	57	23.0384	2.47413	1.1045e-10	7.26957e-09	FALSE
CDT	GO:0007268	chemical synaptic transmission	http://amigo.geneontology.org/amigo/term/GO:0007268	669	107	57.084	1.87443	1.25373e-10	8.13301e-09	FALSE
CDT	GO:0098916	anterograde trans-synaptic signaling	http://amigo.geneontology.org/amigo/term/GO:0098916	669	107	57.084	1.87443	1.25373e-10	8.13301e-09	FALSE
CDT	GO:0023014	signal transduction by protein phosphorylation	http://amigo.geneontology.org/amigo/term/GO:0023014	792	121	67.5792	1.79049	1.49673e-10	9.59126e-09	FALSE
CDT	GO:0051480	regulation of cytosolic calcium ion concentration	http://amigo.geneontology.org/amigo/term/GO:0051480	377	71	32.1684	2.20714	1.4998e-10	9.59126e-09	FALSE
CDT	GO:0050890	cognition	http://amigo.geneontology.org/amigo/term/GO:0050890	309	62	26.3661	2.3515	1.55627e-10	9.8823e-09	FALSE
CDT	GO:0050801	ion homeostasis	http://amigo.geneontology.org/amigo/term/GO:0050801	793	121	67.6645	1.78823	1.62308e-10	1.02345e-08	FALSE
CDT	GO:0032101	regulation of response to external stimulus	http://amigo.geneontology.org/amigo/term/GO:0032101	708	111	60.4117	1.83739	1.89758e-10	1.18823e-08	FALSE
CDT	GO:0002703	regulation of leukocyte mediated immunity	http://amigo.geneontology.org/amigo/term/GO:0002703	224	50	19.1133	2.61598	1.97522e-10	1.22832e-08	TRUE
CDT	GO:0072507	divalent inorganic cation homeostasis	http://amigo.geneontology.org/amigo/term/GO:0072507	515	88	43.9436	2.00257	1.99009e-10	1.22908e-08	FALSE
CDT	GO:0044089	positive regulation of cellular component biogenesis	http://amigo.geneontology.org/amigo/term/GO:0044089	507	87	43.2609	2.01105	2.02682e-10	1.24325e-08	FALSE
CDT	GO:0055082	cellular chemical homeostasis	http://amigo.geneontology.org/amigo/term/GO:0055082	796	121	67.9205	1.78149	2.06696e-10	1.25931e-08	FALSE
CDT	GO:0072503	cellular divalent inorganic cation homeostasis	http://amigo.geneontology.org/amigo/term/GO:0072503	491	85	41.8957	2.02885	2.08953e-10	1.26452e-08	FALSE
CDT	GO:0055080	cation homeostasis	http://amigo.geneontology.org/amigo/term/GO:0055080	718	112	61.265	1.82812	2.13304e-10	1.28224e-08	FALSE
CDT	GO:0051251	positive regulation of lymphocyte activation	http://amigo.geneontology.org/amigo/term/GO:0051251	246	53	20.9905	2.52495	2.27146e-10	1.35641e-08	TRUE
CDT	GO:0043933	protein-containing complex subunit organization	http://amigo.geneontology.org/amigo/term/GO:0043933	1857	234	158.453	1.47678	2.4315e-10	1.44242e-08	FALSE
CDT	GO:2000145	regulation of cell motility	http://amigo.geneontology.org/amigo/term/GO:2000145	878	130	74.9174	1.73525	2.49348e-10	1.46952e-08	FALSE
CDT	GO:0030335	positive regulation of cell migration	http://amigo.geneontology.org/amigo/term/GO:0030335	501	86	42.749	2.01174	2.53498e-10	1.48428e-08	FALSE
CDT	GO:0043270	positive regulation of ion transport	http://amigo.geneontology.org/amigo/term/GO:0043270	298	60	25.4275	2.35965	2.66168e-10	1.54841e-08	FALSE
CDT	GO:0032944	regulation of mononuclear cell proliferation	http://amigo.geneontology.org/amigo/term/GO:0032944	219	49	18.6867	2.62219	2.74393e-10	1.58603e-08	FALSE
CDT	GO:0002521	leukocyte differentiation	http://amigo.geneontology.org/amigo/term/GO:0002521	527	89	44.9675	1.97921	2.91837e-10	1.67611e-08	TRUE
CDT	GO:0048247	lymphocyte chemotaxis	http://amigo.geneontology.org/amigo/term/GO:0048247	51	21	4.35169	4.82571	2.94389e-10	1.68006e-08	TRUE
CDT	GO:0098657	import into cell	http://amigo.geneontology.org/amigo/term/GO:0098657	705	110	60.1557	1.82859	3.06696e-10	1.7393e-08	FALSE
CDT	GO:0098771	inorganic ion homeostasis	http://amigo.geneontology.org/amigo/term/GO:0098771	732	113	62.4596	1.80917	3.33646e-10	1.8803e-08	FALSE
CDT	GO:0050900	leukocyte migration	http://amigo.geneontology.org/amigo/term/GO:0050900	315	62	26.8781	2.30671	3.52493e-10	1.97418e-08	TRUE
CDT	GO:0009611	response to wounding	http://amigo.geneontology.org/amigo/term/GO:0009611	488	84	41.6397	2.0173	3.57362e-10	1.9891e-08	FALSE
CDT	GO:0051249	regulation of lymphocyte activation	http://amigo.geneontology.org/amigo/term/GO:0051249	400	73	34.1309	2.13882	3.64069e-10	2.014e-08	TRUE
CDT	GO:0070663	regulation of leukocyte proliferation	http://amigo.geneontology.org/amigo/term/GO:0070663	228	50	19.4546	2.57008	3.81553e-10	2.09784e-08	FALSE
CDT	GO:0031347	regulation of defense response	http://amigo.geneontology.org/amigo/term/GO:0031347	580	95	49.4898	1.91959	3.93434e-10	2.15005e-08	FALSE
CDT	GO:0007611	learning or memory	http://amigo.geneontology.org/amigo/term/GO:0007611	279	57	23.8063	2.39432	4.16282e-10	2.26121e-08	FALSE
CDT	GO:0002274	myeloid leukocyte activation	http://amigo.geneontology.org/amigo/term/GO:0002274	194	45	16.5535	2.71846	4.24884e-10	2.29412e-08	TRUE
CDT	GO:0006875	cellular metal ion homeostasis	http://amigo.geneontology.org/amigo/term/GO:0006875	573	94	48.8925	1.92258	4.48352e-10	2.40643e-08	FALSE
CDT	GO:0019725	cellular homeostasis	http://amigo.geneontology.org/amigo/term/GO:0019725	913	133	77.9038	1.70723	4.56629e-10	2.43635e-08	FALSE
CDT	GO:0060326	cell chemotaxis	http://amigo.geneontology.org/amigo/term/GO:0060326	280	57	23.8916	2.38577	4.80152e-10	2.54678e-08	FALSE
CDT	GO:0051259	protein complex oligomerization	http://amigo.geneontology.org/amigo/term/GO:0051259	575	94	49.0632	1.9159	5.40972e-10	2.8526e-08	FALSE
CDT	GO:0050863	regulation of T cell activation	http://amigo.geneontology.org/amigo/term/GO:0050863	289	58	24.6596	2.35203	6.00966e-10	3.15053e-08	TRUE
CDT	GO:0050670	regulation of lymphocyte proliferation	http://amigo.geneontology.org/amigo/term/GO:0050670	217	48	18.516	2.59235	6.27891e-10	3.27265e-08	TRUE
CDT	GO:0051260	protein homooligomerization	http://amigo.geneontology.org/amigo/term/GO:0051260	358	67	30.5472	2.19333	6.50875e-10	3.37295e-08	FALSE
CDT	GO:0060341	regulation of cellular localization	http://amigo.geneontology.org/amigo/term/GO:0060341	909	132	77.5625	1.70185	6.56509e-10	3.38271e-08	FALSE
CDT	GO:0030003	cellular cation homeostasis	http://amigo.geneontology.org/amigo/term/GO:0030003	628	100	53.5855	1.86618	6.60731e-10	3.38512e-08	FALSE
CDT	GO:0030334	regulation of cell migration	http://amigo.geneontology.org/amigo/term/GO:0030334	829	123	70.7363	1.73885	6.84146e-10	3.4574e-08	FALSE
CDT	GO:0070374	positive regulation of ERK1 and ERK2 cascade	http://amigo.geneontology.org/amigo/term/GO:0070374	246	52	20.9905	2.47731	6.87597e-10	3.4574e-08	FALSE
CDT	GO:0070371	ERK1 and ERK2 cascade	http://amigo.geneontology.org/amigo/term/GO:0070371	343	65	29.2673	2.22091	6.87819e-10	3.4574e-08	FALSE
CDT	GO:0043067	regulation of programmed cell death	http://amigo.geneontology.org/amigo/term/GO:0043067	1517	197	129.441	1.52192	6.90177e-10	3.4574e-08	FALSE
CDT	GO:0060627	regulation of vesicle-mediated transport	http://amigo.geneontology.org/amigo/term/GO:0060627	520	87	44.3702	1.96078	7.49834e-10	3.7355e-08	FALSE
CDT	GO:0120035	regulation of plasma membrane bounded cell projection organization	http://amigo.geneontology.org/amigo/term/GO:0120035	717	110	61.1797	1.79798	8.33316e-10	4.12858e-08	FALSE
CDT	GO:0031344	regulation of cell projection organization	http://amigo.geneontology.org/amigo/term/GO:0031344	726	111	61.9476	1.79184	8.52015e-10	4.19815e-08	FALSE
CDT	GO:0080134	regulation of response to stress	http://amigo.geneontology.org/amigo/term/GO:0080134	1227	166	104.697	1.58553	9.11764e-10	4.46814e-08	FALSE
CDT	GO:0000902	cell morphogenesis	http://amigo.geneontology.org/amigo/term/GO:0000902	987	140	84.218	1.66235	9.63357e-10	4.69545e-08	FALSE
CDT	GO:0006873	cellular ion homeostasis	http://amigo.geneontology.org/amigo/term/GO:0006873	641	101	54.6948	1.84661	9.7493e-10	4.72632e-08	FALSE
CDT	GO:0051272	positive regulation of cellular component movement	http://amigo.geneontology.org/amigo/term/GO:0051272	540	89	46.0767	1.93156	1.03685e-09	4.99963e-08	FALSE
CDT	GO:0044092	negative regulation of molecular function	http://amigo.geneontology.org/amigo/term/GO:0044092	1062	148	90.6176	1.63324	1.07121e-09	5.13782e-08	FALSE
CDT	GO:0051345	positive regulation of hydrolase activity	http://amigo.geneontology.org/amigo/term/GO:0051345	651	102	55.5481	1.83625	1.1001e-09	5.24847e-08	FALSE
CDT	GO:2000147	positive regulation of cell motility	http://amigo.geneontology.org/amigo/term/GO:2000147	524	87	44.7115	1.94581	1.1066e-09	5.25168e-08	FALSE
CDT	GO:0071887	leukocyte apoptotic process	http://amigo.geneontology.org/amigo/term/GO:0071887	115	32	9.81264	3.2611	1.18418e-09	5.59045e-08	FALSE
CDT	GO:1901698	response to nitrogen compound	http://amigo.geneontology.org/amigo/term/GO:1901698	1027	144	87.6311	1.64325	1.20883e-09	5.67711e-08	FALSE
CDT	GO:0009636	response to toxic substance	http://amigo.geneontology.org/amigo/term/GO:0009636	517	86	44.1142	1.94949	1.25687e-09	5.8721e-08	FALSE
CDT	GO:0010035	response to inorganic substance	http://amigo.geneontology.org/amigo/term/GO:0010035	551	90	47.0153	1.91427	1.3272e-09	6.16872e-08	FALSE
CDT	GO:1903555	regulation of tumor necrosis factor superfamily cytokine production	http://amigo.geneontology.org/amigo/term/GO:1903555	147	37	12.5431	2.94983	1.36529e-09	6.31324e-08	FALSE
CDT	GO:0071495	cellular response to endogenous stimulus	http://amigo.geneontology.org/amigo/term/GO:0071495	1215	164	103.673	1.5819	1.37867e-09	6.3426e-08	FALSE
CDT	GO:0045055	regulated exocytosis	http://amigo.geneontology.org/amigo/term/GO:0045055	244	51	20.8199	2.44958	1.51083e-09	6.91532e-08	FALSE
CDT	GO:0002697	regulation of immune effector process	http://amigo.geneontology.org/amigo/term/GO:0002697	373	68	31.8271	2.13655	1.53084e-09	6.97149e-08	TRUE
CDT	GO:0002699	positive regulation of immune effector process	http://amigo.geneontology.org/amigo/term/GO:0002699	230	49	19.6253	2.49678	1.61016e-09	7.29588e-08	TRUE
CDT	GO:0002478	antigen processing and presentation of exogenous peptide antigen	http://amigo.geneontology.org/amigo/term/GO:0002478	18	12	1.53589	7.81305	1.63488e-09	7.37084e-08	TRUE
CDT	GO:0070372	regulation of ERK1 and ERK2 cascade	http://amigo.geneontology.org/amigo/term/GO:0070372	327	62	27.902	2.22206	1.66501e-09	7.46936e-08	FALSE
CDT	GO:0045597	positive regulation of cell differentiation	http://amigo.geneontology.org/amigo/term/GO:0045597	1023	143	87.2898	1.63822	1.70648e-09	7.6175e-08	FALSE
CDT	GO:1901699	cellular response to nitrogen compound	http://amigo.geneontology.org/amigo/term/GO:1901699	571	92	48.7219	1.88827	1.77028e-09	7.85664e-08	FALSE
CDT	GO:0009617	response to bacterium	http://amigo.geneontology.org/amigo/term/GO:0009617	674	104	57.5106	1.80836	1.77748e-09	7.85664e-08	FALSE
CDT	GO:2000106	regulation of leukocyte apoptotic process	http://amigo.geneontology.org/amigo/term/GO:2000106	93	28	7.93544	3.52848	1.81318e-09	7.97532e-08	FALSE
CDT	GO:0051336	regulation of hydrolase activity	http://amigo.geneontology.org/amigo/term/GO:0051336	1175	159	100.26	1.58588	2.10411e-09	9.21007e-08	FALSE
CDT	GO:0042981	regulation of apoptotic process	http://amigo.geneontology.org/amigo/term/GO:0042981	1499	193	127.906	1.50893	2.11848e-09	9.22819e-08	FALSE
CDT	GO:0002819	regulation of adaptive immune response	http://amigo.geneontology.org/amigo/term/GO:0002819	183	42	15.6149	2.68974	2.26958e-09	9.83883e-08	TRUE
CDT	GO:0071706	tumor necrosis factor superfamily cytokine production	http://amigo.geneontology.org/amigo/term/GO:0071706	150	37	12.7991	2.89083	2.49453e-09	1.07623e-07	FALSE
CDT	GO:0009719	response to endogenous stimulus	http://amigo.geneontology.org/amigo/term/GO:0009719	1503	193	128.247	1.50491	2.6254e-09	1.1273e-07	FALSE
CDT	GO:0022603	regulation of anatomical structure morphogenesis	http://amigo.geneontology.org/amigo/term/GO:0022603	1004	140	85.6686	1.6342	3.0114e-09	1.28691e-07	FALSE
CDT	GO:0032680	regulation of tumor necrosis factor production	http://amigo.geneontology.org/amigo/term/GO:0032680	145	36	12.3725	2.90969	3.38343e-09	1.43907e-07	FALSE
CDT	GO:0070838	divalent metal ion transport	http://amigo.geneontology.org/amigo/term/GO:0070838	445	76	37.9706	2.00155	3.56043e-09	1.50725e-07	FALSE
CDT	GO:0030217	T cell differentiation	http://amigo.geneontology.org/amigo/term/GO:0030217	250	51	21.3318	2.39079	3.62665e-09	1.52811e-07	TRUE
CDT	GO:0040017	positive regulation of locomotion	http://amigo.geneontology.org/amigo/term/GO:0040017	554	89	47.2713	1.88275	3.78973e-09	1.58939e-07	FALSE
CDT	GO:1903530	regulation of secretion by cell	http://amigo.geneontology.org/amigo/term/GO:1903530	763	113	65.1047	1.73567	3.88033e-09	1.61986e-07	FALSE
CDT	GO:0010941	regulation of cell death	http://amigo.geneontology.org/amigo/term/GO:0010941	1658	208	141.473	1.47025	4.16156e-09	1.72925e-07	FALSE
CDT	GO:0032880	regulation of protein localization	http://amigo.geneontology.org/amigo/term/GO:0032880	956	134	81.5729	1.6427	4.83758e-09	2.00094e-07	FALSE
CDT	GO:0051649	establishment of localization in cell	http://amigo.geneontology.org/amigo/term/GO:0051649	1819	224	155.21	1.4432	4.87945e-09	2.00904e-07	FALSE
CDT	GO:0032640	tumor necrosis factor production	http://amigo.geneontology.org/amigo/term/GO:0032640	147	36	12.5431	2.8701	5.02252e-09	2.05855e-07	FALSE
CDT	GO:0072511	divalent inorganic cation transport	http://amigo.geneontology.org/amigo/term/GO:0072511	450	76	38.3973	1.97931	5.89981e-09	2.40718e-07	FALSE
CDT	GO:0032946	positive regulation of mononuclear cell proliferation	http://amigo.geneontology.org/amigo/term/GO:0032946	135	34	11.5192	2.9516	6.18381e-09	2.51168e-07	FALSE
CDT	GO:0040012	regulation of locomotion	http://amigo.geneontology.org/amigo/term/GO:0040012	951	133	81.1463	1.63902	6.38235e-09	2.5807e-07	FALSE
CDT	GO:0055085	transmembrane transport	http://amigo.geneontology.org/amigo/term/GO:0055085	1407	181	120.055	1.50764	7.62946e-09	3.0712e-07	FALSE
CDT	GO:0007010	cytoskeleton organization	http://amigo.geneontology.org/amigo/term/GO:0007010	1264	166	107.854	1.53912	8.0213e-09	3.21458e-07	FALSE
CDT	GO:0032609	interferon-gamma production	http://amigo.geneontology.org/amigo/term/GO:0032609	111	30	9.47133	3.16745	8.19418e-09	3.26933e-07	FALSE
CDT	GO:0006813	potassium ion transport	http://amigo.geneontology.org/amigo/term/GO:0006813	227	47	19.3693	2.42652	9.02337e-09	3.58431e-07	FALSE
CDT	GO:0032989	cellular component morphogenesis	http://amigo.geneontology.org/amigo/term/GO:0032989	1090	147	93.0067	1.58053	1.12207e-08	4.4376e-07	FALSE
CDT	GO:0019932	second-messenger-mediated signaling	http://amigo.geneontology.org/amigo/term/GO:0019932	408	70	34.8135	2.01071	1.21943e-08	4.80158e-07	FALSE
CDT	GO:0043087	regulation of GTPase activity	http://amigo.geneontology.org/amigo/term/GO:0043087	409	70	34.8989	2.0058	1.35148e-08	5.29837e-07	FALSE
CDT	GO:0042102	positive regulation of T cell proliferation	http://amigo.geneontology.org/amigo/term/GO:0042102	95	27	8.10609	3.33083	1.40272e-08	5.47546e-07	TRUE
CDT	GO:0050671	positive regulation of lymphocyte proliferation	http://amigo.geneontology.org/amigo/term/GO:0050671	133	33	11.3485	2.90787	1.533e-08	5.95822e-07	TRUE
CDT	GO:1901214	regulation of neuron death	http://amigo.geneontology.org/amigo/term/GO:1901214	339	61	28.926	2.10883	1.75792e-08	6.80306e-07	FALSE
CDT	GO:0120039	plasma membrane bounded cell projection morphogenesis	http://amigo.geneontology.org/amigo/term/GO:0120039	624	95	53.2442	1.78423	1.79868e-08	6.93106e-07	FALSE
CDT	GO:0034341	response to interferon-gamma	http://amigo.geneontology.org/amigo/term/GO:0034341	134	33	11.4339	2.88617	1.86941e-08	7.17296e-07	TRUE
CDT	GO:1990778	protein localization to cell periphery	http://amigo.geneontology.org/amigo/term/GO:1990778	324	59	27.646	2.13412	1.92599e-08	7.35874e-07	FALSE
CDT	GO:0070665	positive regulation of leukocyte proliferation	http://amigo.geneontology.org/amigo/term/GO:0070665	141	34	12.0311	2.826	2.02081e-08	7.68844e-07	FALSE
CDT	GO:0072678	T cell migration	http://amigo.geneontology.org/amigo/term/GO:0072678	57	20	4.86366	4.11213	2.07095e-08	7.8461e-07	TRUE
CDT	GO:0030099	myeloid cell differentiation	http://amigo.geneontology.org/amigo/term/GO:0030099	365	64	31.1445	2.05494	2.20083e-08	8.30329e-07	TRUE
CDT	GO:0048858	cell projection morphogenesis	http://amigo.geneontology.org/amigo/term/GO:0048858	627	95	53.5002	1.77569	2.2848e-08	8.58417e-07	FALSE
CDT	GO:0010243	response to organonitrogen compound	http://amigo.geneontology.org/amigo/term/GO:0010243	934	129	79.6957	1.61866	2.32149e-08	8.68583e-07	FALSE
CDT	GO:0002790	peptide secretion	http://amigo.geneontology.org/amigo/term/GO:0002790	584	90	49.8311	1.8061	2.39953e-08	8.94073e-07	FALSE
CDT	GO:0018108	peptidyl-tyrosine phosphorylation	http://amigo.geneontology.org/amigo/term/GO:0018108	358	63	30.5472	2.06238	2.46216e-08	9.09888e-07	FALSE
CDT	GO:0030098	lymphocyte differentiation	http://amigo.geneontology.org/amigo/term/GO:0030098	358	63	30.5472	2.06238	2.46216e-08	9.09888e-07	TRUE
CDT	GO:0051338	regulation of transferase activity	http://amigo.geneontology.org/amigo/term/GO:0051338	853	120	72.7842	1.64871	2.60994e-08	9.60563e-07	FALSE
CDT	GO:0044281	small molecule metabolic process	http://amigo.geneontology.org/amigo/term/GO:0044281	1736	212	148.128	1.43119	2.6609e-08	9.7534e-07	FALSE
CDT	GO:0051924	regulation of calcium ion transport	http://amigo.geneontology.org/amigo/term/GO:0051924	250	49	21.3318	2.29704	2.82383e-08	1.03087e-06	FALSE
CDT	GO:0018212	peptidyl-tyrosine modification	http://amigo.geneontology.org/amigo/term/GO:0018212	361	63	30.8032	2.04525	3.39908e-08	1.23587e-06	FALSE
CDT	GO:0010038	response to metal ion	http://amigo.geneontology.org/amigo/term/GO:0010038	354	62	30.2059	2.05258	3.80735e-08	1.37875e-06	FALSE
CDT	GO:0051046	regulation of secretion	http://amigo.geneontology.org/amigo/term/GO:0051046	842	118	71.8456	1.64241	4.24442e-08	1.52817e-06	FALSE
CDT	GO:0046631	alpha-beta T cell activation	http://amigo.geneontology.org/amigo/term/GO:0046631	145	34	12.3725	2.74804	4.25387e-08	1.52817e-06	TRUE
CDT	GO:0001525	angiogenesis	http://amigo.geneontology.org/amigo/term/GO:0001525	488	78	41.6397	1.87321	4.38818e-08	1.57017e-06	FALSE
CDT	GO:0002718	regulation of cytokine production involved in immune response	http://amigo.geneontology.org/amigo/term/GO:0002718	76	23	6.48487	3.54671	4.50889e-08	1.60265e-06	TRUE
CDT	GO:0050866	negative regulation of cell activation	http://amigo.geneontology.org/amigo/term/GO:0050866	180	39	15.3589	2.53924	4.51452e-08	1.60265e-06	FALSE
CDT	GO:0097435	supramolecular fiber organization	http://amigo.geneontology.org/amigo/term/GO:0097435	645	96	55.0361	1.74431	4.66795e-08	1.65062e-06	FALSE
CDT	GO:0048812	neuron projection morphogenesis	http://amigo.geneontology.org/amigo/term/GO:0048812	610	92	52.0496	1.76754	4.76628e-08	1.67881e-06	FALSE
CDT	GO:0050804	modulation of chemical synaptic transmission	http://amigo.geneontology.org/amigo/term/GO:0050804	481	77	41.0424	1.87611	5.01133e-08	1.75414e-06	FALSE
CDT	GO:0002440	production of molecular mediator of immune response	http://amigo.geneontology.org/amigo/term/GO:0002440	195	41	16.6388	2.46412	5.01907e-08	1.75414e-06	TRUE
CDT	GO:0032990	cell part morphogenesis	http://amigo.geneontology.org/amigo/term/GO:0032990	655	97	55.8894	1.73557	5.08741e-08	1.77117e-06	FALSE
CDT	GO:0099177	regulation of trans-synaptic signaling	http://amigo.geneontology.org/amigo/term/GO:0099177	482	77	41.1278	1.87222	5.4786e-08	1.90002e-06	FALSE
CDT	GO:0009615	response to virus	http://amigo.geneontology.org/amigo/term/GO:0009615	286	53	24.4036	2.17181	5.54276e-08	1.91491e-06	FALSE
CDT	GO:0032649	regulation of interferon-gamma production	http://amigo.geneontology.org/amigo/term/GO:0032649	101	27	8.61806	3.13296	5.79948e-08	1.99595e-06	FALSE
CDT	GO:0002263	cell activation involved in immune response	http://amigo.geneontology.org/amigo/term/GO:0002263	248	48	21.1612	2.26831	5.86418e-08	2.01054e-06	TRUE
CDT	GO:0065003	protein-containing complex assembly	http://amigo.geneontology.org/amigo/term/GO:0065003	1644	201	140.278	1.43287	5.91053e-08	2.01876e-06	FALSE
CDT	GO:0002367	cytokine production involved in immune response	http://amigo.geneontology.org/amigo/term/GO:0002367	95	26	8.10609	3.20746	6.04507e-08	2.05692e-06	TRUE
CDT	GO:0071417	cellular response to organonitrogen compound	http://amigo.geneontology.org/amigo/term/GO:0071417	509	80	43.4316	1.84198	6.18938e-08	2.09533e-06	FALSE
CDT	GO:0061564	axon development	http://amigo.geneontology.org/amigo/term/GO:0061564	458	74	39.0799	1.89356	6.2141e-08	2.09533e-06	FALSE
CDT	GO:0002821	positive regulation of adaptive immune response	http://amigo.geneontology.org/amigo/term/GO:0002821	127	31	10.8366	2.86068	6.22766e-08	2.09533e-06	TRUE
CDT	GO:0002705	positive regulation of leukocyte mediated immunity	http://amigo.geneontology.org/amigo/term/GO:0002705	154	35	13.1404	2.66354	6.25432e-08	2.09648e-06	TRUE
CDT	GO:0043523	regulation of neuron apoptotic process	http://amigo.geneontology.org/amigo/term/GO:0043523	242	47	20.6492	2.27612	7.20606e-08	2.40656e-06	FALSE
CDT	GO:0008284	positive regulation of cell proliferation	http://amigo.geneontology.org/amigo/term/GO:0008284	962	130	82.0849	1.58373	7.42049e-08	2.46903e-06	FALSE
CDT	GO:0002822	regulation of adaptive immune response based on somatic recombination of immune receptors built from immunoglobulin superfamily domains	http://amigo.geneontology.org/amigo/term/GO:0002822	169	37	14.4203	2.56583	7.46875e-08	2.47595e-06	TRUE
CDT	GO:0002444	myeloid leukocyte mediated immunity	http://amigo.geneontology.org/amigo/term/GO:0002444	90	25	7.67946	3.25544	7.85401e-08	2.59412e-06	TRUE
CDT	GO:0032760	positive regulation of tumor necrosis factor production	http://amigo.geneontology.org/amigo/term/GO:0032760	84	24	7.16749	3.34845	7.89845e-08	2.59928e-06	FALSE
CDT	GO:1901135	carbohydrate derivative metabolic process	http://amigo.geneontology.org/amigo/term/GO:1901135	992	133	84.6447	1.57127	8.29735e-08	2.72062e-06	FALSE
CDT	GO:1901136	carbohydrate derivative catabolic process	http://amigo.geneontology.org/amigo/term/GO:1901136	122	30	10.4099	2.88186	8.47773e-08	2.76662e-06	FALSE
CDT	GO:0070997	neuron death	http://amigo.geneontology.org/amigo/term/GO:0070997	378	64	32.2537	1.98427	8.499e-08	2.76662e-06	FALSE
CDT	GO:0043299	leukocyte degranulation	http://amigo.geneontology.org/amigo/term/GO:0043299	67	21	5.71693	3.6733	8.78804e-08	2.85042e-06	TRUE
CDT	GO:1904062	regulation of cation transmembrane transport	http://amigo.geneontology.org/amigo/term/GO:1904062	314	56	26.7928	2.09012	9.17712e-08	2.96595e-06	FALSE
CDT	GO:0050731	positive regulation of peptidyl-tyrosine phosphorylation	http://amigo.geneontology.org/amigo/term/GO:0050731	185	39	15.7855	2.47061	9.80813e-08	3.15857e-06	FALSE
CDT	GO:0002237	response to molecule of bacterial origin	http://amigo.geneontology.org/amigo/term/GO:0002237	355	61	30.2912	2.01379	9.92728e-08	3.18455e-06	FALSE
CDT	GO:0007215	glutamate receptor signaling pathway	http://amigo.geneontology.org/amigo/term/GO:0007215	91	25	7.76478	3.21966	9.95945e-08	3.18455e-06	FALSE
CDT	GO:0070227	lymphocyte apoptotic process	http://amigo.geneontology.org/amigo/term/GO:0070227	79	23	6.74086	3.41203	1.00121e-07	3.19009e-06	FALSE
CDT	GO:1903557	positive regulation of tumor necrosis factor superfamily cytokine production	http://amigo.geneontology.org/amigo/term/GO:1903557	85	24	7.25282	3.30906	1.01233e-07	3.21414e-06	FALSE
CDT	GO:0042129	regulation of T cell proliferation	http://amigo.geneontology.org/amigo/term/GO:0042129	164	36	13.9937	2.57259	1.0401e-07	3.29072e-06	TRUE
CDT	GO:0002366	leukocyte activation involved in immune response	http://amigo.geneontology.org/amigo/term/GO:0002366	245	47	20.9052	2.24825	1.06199e-07	3.34824e-06	TRUE
CDT	GO:0051656	establishment of organelle localization	http://amigo.geneontology.org/amigo/term/GO:0051656	456	73	38.9092	1.87616	1.11298e-07	3.49346e-06	FALSE
CDT	GO:0009306	protein secretion	http://amigo.geneontology.org/amigo/term/GO:0009306	542	83	46.2474	1.7947	1.11808e-07	3.49346e-06	FALSE
CDT	GO:0043549	regulation of kinase activity	http://amigo.geneontology.org/amigo/term/GO:0043549	756	107	64.5074	1.65872	1.11967e-07	3.49346e-06	FALSE
CDT	GO:0032103	positive regulation of response to external stimulus	http://amigo.geneontology.org/amigo/term/GO:0032103	277	51	23.6357	2.15776	1.21642e-07	3.78224e-06	FALSE
CDT	GO:0016358	dendrite development	http://amigo.geneontology.org/amigo/term/GO:0016358	262	49	22.3557	2.19183	1.30104e-07	4.03143e-06	FALSE
CDT	GO:0002700	regulation of production of molecular mediator of immune response	http://amigo.geneontology.org/amigo/term/GO:0002700	138	32	11.7752	2.71758	1.38752e-07	4.28468e-06	TRUE
CDT	GO:0007612	learning	http://amigo.geneontology.org/amigo/term/GO:0007612	159	35	13.567	2.57978	1.44804e-07	4.45631e-06	FALSE
CDT	GO:0019884	antigen processing and presentation of exogenous antigen	http://amigo.geneontology.org/amigo/term/GO:0019884	24	12	2.04785	5.85979	1.4638e-07	4.48948e-06	TRUE
CDT	GO:0051960	regulation of nervous system development	http://amigo.geneontology.org/amigo/term/GO:0051960	983	131	83.8767	1.56182	1.47749e-07	4.51612e-06	FALSE
CDT	GO:0071248	cellular response to metal ion	http://amigo.geneontology.org/amigo/term/GO:0071248	181	38	15.4442	2.46046	1.59477e-07	4.85813e-06	FALSE
CDT	GO:0050803	regulation of synapse structure or activity	http://amigo.geneontology.org/amigo/term/GO:0050803	264	49	22.5264	2.17523	1.65734e-07	5.03171e-06	FALSE
CDT	GO:0035239	tube morphogenesis	http://amigo.geneontology.org/amigo/term/GO:0035239	845	116	72.1016	1.60884	1.68945e-07	5.112e-06	FALSE
CDT	GO:0051402	neuron apoptotic process	http://amigo.geneontology.org/amigo/term/GO:0051402	272	50	23.209	2.15433	1.6972e-07	5.11828e-06	FALSE
CDT	GO:1903532	positive regulation of secretion by cell	http://amigo.geneontology.org/amigo/term/GO:1903532	436	70	37.2027	1.88158	1.80879e-07	5.43661e-06	FALSE
CDT	GO:0048002	antigen processing and presentation of peptide antigen	http://amigo.geneontology.org/amigo/term/GO:0048002	53	18	4.52235	3.98023	1.85964e-07	5.57089e-06	TRUE
CDT	GO:0098542	defense response to other organism	http://amigo.geneontology.org/amigo/term/GO:0098542	505	78	43.0903	1.81015	1.88782e-07	5.63659e-06	FALSE
CDT	GO:0043547	positive regulation of GTPase activity	http://amigo.geneontology.org/amigo/term/GO:0043547	345	59	29.4379	2.00422	1.89817e-07	5.64878e-06	FALSE
CDT	GO:0015672	monovalent inorganic cation transport	http://amigo.geneontology.org/amigo/term/GO:0015672	488	76	41.6397	1.82518	1.93103e-07	5.72767e-06	FALSE
CDT	GO:0007188	adenylate cyclase-modulating G protein-coupled receptor signaling pathway	http://amigo.geneontology.org/amigo/term/GO:0007188	197	40	16.8095	2.37961	1.95539e-07	5.78092e-06	FALSE
CDT	GO:0042060	wound healing	http://amigo.geneontology.org/amigo/term/GO:0042060	370	62	31.5711	1.96382	1.97044e-07	5.80635e-06	FALSE
CDT	GO:0051347	positive regulation of transferase activity	http://amigo.geneontology.org/amigo/term/GO:0051347	558	84	47.6126	1.76424	1.99215e-07	5.85121e-06	FALSE
CDT	GO:0032729	positive regulation of interferon-gamma production	http://amigo.geneontology.org/amigo/term/GO:0032729	70	21	5.97291	3.51587	2.03415e-07	5.95517e-06	FALSE
CDT	GO:0042493	response to drug	http://amigo.geneontology.org/amigo/term/GO:0042493	1056	138	90.1056	1.53154	2.15448e-07	6.28705e-06	FALSE
CDT	GO:0071241	cellular response to inorganic substance	http://amigo.geneontology.org/amigo/term/GO:0071241	206	41	17.5774	2.33254	2.43715e-07	7.08897e-06	FALSE
CDT	GO:0014070	response to organic cyclic compound	http://amigo.geneontology.org/amigo/term/GO:0014070	926	124	79.0131	1.56936	2.48527e-07	7.20569e-06	FALSE
CDT	GO:0006898	receptor-mediated endocytosis	http://amigo.geneontology.org/amigo/term/GO:0006898	252	47	21.5025	2.18579	2.53906e-07	7.32689e-06	FALSE
CDT	GO:0007417	central nervous system development	http://amigo.geneontology.org/amigo/term/GO:0007417	917	123	78.2451	1.57198	2.54332e-07	7.32689e-06	FALSE
CDT	GO:0070231	T cell apoptotic process	http://amigo.geneontology.org/amigo/term/GO:0070231	54	18	4.60767	3.90653	2.56806e-07	7.37457e-06	FALSE
CDT	GO:0010975	regulation of neuron projection development	http://amigo.geneontology.org/amigo/term/GO:0010975	553	83	47.186	1.759	2.67589e-07	7.65983e-06	FALSE
CDT	GO:0070588	calcium ion transmembrane transport	http://amigo.geneontology.org/amigo/term/GO:0070588	284	51	24.233	2.10457	2.7311e-07	7.79313e-06	FALSE
CDT	GO:0007613	memory	http://amigo.geneontology.org/amigo/term/GO:0007613	142	32	12.1165	2.64103	2.78643e-07	7.92594e-06	FALSE
CDT	GO:0007204	positive regulation of cytosolic calcium ion concentration	http://amigo.geneontology.org/amigo/term/GO:0007204	325	56	27.7314	2.01937	2.99679e-07	8.49751e-06	FALSE
CDT	GO:0002706	regulation of lymphocyte mediated immunity	http://amigo.geneontology.org/amigo/term/GO:0002706	171	36	14.591	2.46728	3.11811e-07	8.8138e-06	TRUE
CDT	GO:0090087	regulation of peptide transport	http://amigo.geneontology.org/amigo/term/GO:0090087	699	99	59.6438	1.65985	3.26454e-07	9.19887e-06	FALSE
CDT	GO:0035456	response to interferon-beta	http://amigo.geneontology.org/amigo/term/GO:0035456	55	18	4.693	3.8355	3.51447e-07	9.87227e-06	FALSE
CDT	GO:0035690	cellular response to drug	http://amigo.geneontology.org/amigo/term/GO:0035690	361	60	30.8032	1.94785	4.11331e-07	1.15185e-05	FALSE
CDT	GO:0033674	positive regulation of kinase activity	http://amigo.geneontology.org/amigo/term/GO:0033674	489	75	41.725	1.79748	4.29348e-07	1.19858e-05	FALSE
CDT	GO:0042088	T-helper 1 type immune response	http://amigo.geneontology.org/amigo/term/GO:0042088	45	16	3.83973	4.16696	4.3481e-07	1.21009e-05	TRUE
CDT	GO:0050807	regulation of synapse organization	http://amigo.geneontology.org/amigo/term/GO:0050807	257	47	21.9291	2.14327	4.60511e-07	1.27767e-05	FALSE
CDT	GO:0044087	regulation of cellular component biogenesis	http://amigo.geneontology.org/amigo/term/GO:0044087	899	120	76.7092	1.56435	4.62958e-07	1.28052e-05	FALSE
CDT	GO:0043069	negative regulation of programmed cell death	http://amigo.geneontology.org/amigo/term/GO:0043069	947	125	80.8049	1.54694	4.85021e-07	1.33744e-05	FALSE
CDT	GO:0050767	regulation of neurogenesis	http://amigo.geneontology.org/amigo/term/GO:0050767	872	117	74.4054	1.57247	4.96217e-07	1.36414e-05	FALSE
CDT	GO:0070228	regulation of lymphocyte apoptotic process	http://amigo.geneontology.org/amigo/term/GO:0070228	62	19	5.29029	3.59148	5.31931e-07	1.45788e-05	FALSE
CDT	GO:0060759	regulation of response to cytokine stimulus	http://amigo.geneontology.org/amigo/term/GO:0060759	112	27	9.55666	2.82526	5.67232e-07	1.54992e-05	FALSE
CDT	GO:0043066	negative regulation of apoptotic process	http://amigo.geneontology.org/amigo/term/GO:0043066	931	123	79.4397	1.54834	5.72762e-07	1.5603e-05	FALSE
CDT	GO:0035295	tube development	http://amigo.geneontology.org/amigo/term/GO:0035295	1056	136	90.1056	1.50934	6.07487e-07	1.64991e-05	FALSE
CDT	GO:2000107	negative regulation of leukocyte apoptotic process	http://amigo.geneontology.org/amigo/term/GO:2000107	57	18	4.86366	3.70092	6.41645e-07	1.73745e-05	FALSE
CDT	GO:0060284	regulation of cell development	http://amigo.geneontology.org/amigo/term/GO:0060284	1000	130	85.3273	1.52355	6.56722e-07	1.77295e-05	FALSE
CDT	GO:0048514	blood vessel morphogenesis	http://amigo.geneontology.org/amigo/term/GO:0048514	583	85	49.7458	1.70869	6.71057e-07	1.80625e-05	FALSE
CDT	GO:0046677	response to antibiotic	http://amigo.geneontology.org/amigo/term/GO:0046677	350	58	29.8646	1.9421	7.05684e-07	1.89257e-05	FALSE
CDT	GO:0002695	negative regulation of leukocyte activation	http://amigo.geneontology.org/amigo/term/GO:0002695	162	34	13.823	2.45966	7.09251e-07	1.89257e-05	TRUE
CDT	GO:0031346	positive regulation of cell projection organization	http://amigo.geneontology.org/amigo/term/GO:0031346	426	67	36.3494	1.84322	7.09426e-07	1.89257e-05	FALSE
CDT	GO:0060322	head development	http://amigo.geneontology.org/amigo/term/GO:0060322	757	104	64.5928	1.61009	7.20008e-07	1.90969e-05	FALSE
CDT	GO:0002824	positive regulation of adaptive immune response based on somatic recombination of immune receptors built from immunoglobulin superfamily domains	http://amigo.geneontology.org/amigo/term/GO:0002824	120	28	10.2393	2.73457	7.20079e-07	1.90969e-05	TRUE
CDT	GO:0061082	myeloid leukocyte cytokine production	http://amigo.geneontology.org/amigo/term/GO:0061082	27	12	2.30384	5.2087	7.38191e-07	1.95199e-05	TRUE
CDT	GO:0034612	response to tumor necrosis factor	http://amigo.geneontology.org/amigo/term/GO:0034612	192	38	16.3828	2.3195	7.6747e-07	2.02347e-05	FALSE
CDT	GO:0060548	negative regulation of cell death	http://amigo.geneontology.org/amigo/term/GO:0060548	1051	135	89.679	1.50537	7.75026e-07	2.03744e-05	FALSE
CDT	GO:0051222	positive regulation of protein transport	http://amigo.geneontology.org/amigo/term/GO:0051222	410	65	34.9842	1.85798	7.79258e-07	2.04114e-05	FALSE
CDT	GO:0001944	vasculature development	http://amigo.geneontology.org/amigo/term/GO:0001944	703	98	59.9851	1.63374	7.8096e-07	2.04114e-05	FALSE
CDT	GO:0002764	immune response-regulating signaling pathway	http://amigo.geneontology.org/amigo/term/GO:0002764	310	53	26.4515	2.00367	7.92383e-07	2.06501e-05	TRUE
CDT	GO:0071216	cellular response to biotic stimulus	http://amigo.geneontology.org/amigo/term/GO:0071216	246	45	20.9905	2.14383	7.96651e-07	2.07015e-05	FALSE
CDT	GO:0050730	regulation of peptidyl-tyrosine phosphorylation	http://amigo.geneontology.org/amigo/term/GO:0050730	254	46	21.6731	2.12244	8.09141e-07	2.09656e-05	FALSE
CDT	GO:0030100	regulation of endocytosis	http://amigo.geneontology.org/amigo/term/GO:0030100	262	47	22.3557	2.10237	8.17396e-07	2.11188e-05	FALSE
CDT	GO:0032970	regulation of actin filament-based process	http://amigo.geneontology.org/amigo/term/GO:0032970	360	59	30.7178	1.92071	8.26748e-07	2.12994e-05	FALSE
CDT	GO:0001959	regulation of cytokine-mediated signaling pathway	http://amigo.geneontology.org/amigo/term/GO:0001959	101	25	8.61806	2.90089	8.68612e-07	2.23142e-05	FALSE
CDT	GO:0051223	regulation of protein transport	http://amigo.geneontology.org/amigo/term/GO:0051223	659	93	56.2307	1.6539	8.73982e-07	2.23883e-05	FALSE
CDT	GO:0099173	postsynapse organization	http://amigo.geneontology.org/amigo/term/GO:0099173	193	38	16.4682	2.30748	8.78306e-07	2.24354e-05	FALSE
CDT	GO:0045664	regulation of neuron differentiation	http://amigo.geneontology.org/amigo/term/GO:0045664	715	99	61.009	1.62271	9.36321e-07	2.38497e-05	FALSE
CDT	GO:0072358	cardiovascular system development	http://amigo.geneontology.org/amigo/term/GO:0072358	716	99	61.0943	1.62044	9.98112e-07	2.5352e-05	FALSE
CDT	GO:0019886	antigen processing and presentation of exogenous peptide antigen via MHC class II	http://amigo.geneontology.org/amigo/term/GO:0019886	9	7	0.767946	9.11523	1.00387e-06	2.54268e-05	TRUE
CDT	GO:0097190	apoptotic signaling pathway	http://amigo.geneontology.org/amigo/term/GO:0097190	581	84	49.5752	1.6944	1.10625e-06	2.79413e-05	FALSE
CDT	GO:0048872	homeostasis of number of cells	http://amigo.geneontology.org/amigo/term/GO:0048872	297	51	25.3422	2.01245	1.11205e-06	2.80093e-05	FALSE
CDT	GO:0071804	cellular potassium ion transport	http://amigo.geneontology.org/amigo/term/GO:0071804	195	38	16.6388	2.28382	1.146e-06	2.87041e-05	FALSE
CDT	GO:0071805	potassium ion transmembrane transport	http://amigo.geneontology.org/amigo/term/GO:0071805	195	38	16.6388	2.28382	1.146e-06	2.87041e-05	FALSE
CDT	GO:0034764	positive regulation of transmembrane transport	http://amigo.geneontology.org/amigo/term/GO:0034764	218	41	18.6013	2.20414	1.15895e-06	2.8948e-05	FALSE
CDT	GO:0032496	response to lipopolysaccharide	http://amigo.geneontology.org/amigo/term/GO:0032496	339	56	28.926	1.93598	1.20978e-06	3.01341e-05	FALSE
CDT	GO:0032635	interleukin-6 production	http://amigo.geneontology.org/amigo/term/GO:0032635	144	31	12.2871	2.52297	1.22095e-06	3.02453e-05	FALSE
CDT	GO:0050777	negative regulation of immune response	http://amigo.geneontology.org/amigo/term/GO:0050777	144	31	12.2871	2.52297	1.22095e-06	3.02453e-05	TRUE
CDT	GO:0051093	negative regulation of developmental process	http://amigo.geneontology.org/amigo/term/GO:0051093	993	128	84.73	1.51068	1.26134e-06	3.11603e-05	FALSE
CDT	GO:0044057	regulation of system process	http://amigo.geneontology.org/amigo/term/GO:0044057	556	81	47.442	1.70735	1.26641e-06	3.12001e-05	FALSE
CDT	GO:0002886	regulation of myeloid leukocyte mediated immunity	http://amigo.geneontology.org/amigo/term/GO:0002886	54	17	4.60767	3.6895	1.37454e-06	3.37709e-05	TRUE
CDT	GO:0007626	locomotory behavior	http://amigo.geneontology.org/amigo/term/GO:0007626	235	43	20.0519	2.14443	1.37825e-06	3.37709e-05	FALSE
CDT	GO:1903305	regulation of regulated secretory pathway	http://amigo.geneontology.org/amigo/term/GO:1903305	174	35	14.8469	2.35739	1.39715e-06	3.41412e-05	FALSE
CDT	GO:0045088	regulation of innate immune response	http://amigo.geneontology.org/amigo/term/GO:0045088	267	47	22.7824	2.063	1.42117e-06	3.46344e-05	TRUE
CDT	GO:0001909	leukocyte mediated cytotoxicity	http://amigo.geneontology.org/amigo/term/GO:0001909	124	28	10.5806	2.64636	1.4543e-06	3.53461e-05	FALSE
CDT	GO:0030534	adult behavior	http://amigo.geneontology.org/amigo/term/GO:0030534	167	34	14.2497	2.38602	1.47607e-06	3.57789e-05	FALSE
CDT	GO:0002253	activation of immune response	http://amigo.geneontology.org/amigo/term/GO:0002253	368	59	31.4004	1.87895	1.72289e-06	4.16495e-05	TRUE
CDT	GO:1904951	positive regulation of establishment of protein localization	http://amigo.geneontology.org/amigo/term/GO:1904951	428	66	36.5201	1.80722	1.73315e-06	4.17855e-05	FALSE
CDT	GO:0070201	regulation of establishment of protein localization	http://amigo.geneontology.org/amigo/term/GO:0070201	688	95	58.7052	1.61826	1.75484e-06	4.21958e-05	FALSE
CDT	GO:0007420	brain development	http://amigo.geneontology.org/amigo/term/GO:0007420	707	97	60.3264	1.60792	1.81476e-06	4.35204e-05	FALSE
CDT	GO:0098900	regulation of action potential	http://amigo.geneontology.org/amigo/term/GO:0098900	55	17	4.693	3.62242	1.83225e-06	4.38232e-05	FALSE
CDT	GO:0051047	positive regulation of secretion	http://amigo.geneontology.org/amigo/term/GO:0051047	490	73	41.8104	1.74598	1.84699e-06	4.40589e-05	FALSE
CDT	GO:0035640	exploration behavior	http://amigo.geneontology.org/amigo/term/GO:0035640	29	12	2.47449	4.84948	1.87487e-06	4.44886e-05	FALSE
CDT	GO:0042832	defense response to protozoan	http://amigo.geneontology.org/amigo/term/GO:0042832	29	12	2.47449	4.84948	1.87487e-06	4.44886e-05	FALSE
CDT	GO:0045089	positive regulation of innate immune response	http://amigo.geneontology.org/amigo/term/GO:0045089	222	41	18.9427	2.16443	1.88259e-06	4.45546e-05	TRUE
CDT	GO:1901575	organic substance catabolic process	http://amigo.geneontology.org/amigo/term/GO:1901575	1777	206	151.627	1.3586	1.97844e-06	4.66987e-05	FALSE
CDT	GO:0045576	mast cell activation	http://amigo.geneontology.org/amigo/term/GO:0045576	67	19	5.71693	3.32346	1.98354e-06	4.66987e-05	TRUE
CDT	GO:0046633	alpha-beta T cell proliferation	http://amigo.geneontology.org/amigo/term/GO:0046633	39	14	3.32776	4.20703	2.00367e-06	4.70496e-05	TRUE
CDT	GO:0071219	cellular response to molecule of bacterial origin	http://amigo.geneontology.org/amigo/term/GO:0071219	223	41	19.028	2.15472	2.11993e-06	4.96504e-05	FALSE
CDT	GO:0045859	regulation of protein kinase activity	http://amigo.geneontology.org/amigo/term/GO:0045859	682	94	58.1932	1.61531	2.1525e-06	5.02825e-05	FALSE
CDT	GO:0071496	cellular response to external stimulus	http://amigo.geneontology.org/amigo/term/GO:0071496	312	52	26.6221	1.95326	2.19787e-06	5.12099e-05	FALSE
CDT	GO:0002791	regulation of peptide secretion	http://amigo.geneontology.org/amigo/term/GO:0002791	475	71	40.5305	1.75177	2.2597e-06	5.25148e-05	FALSE
CDT	GO:0002275	myeloid cell activation involved in immune response	http://amigo.geneontology.org/amigo/term/GO:0002275	80	21	6.82618	3.07639	2.32213e-06	5.37722e-05	TRUE
CDT	GO:0001568	blood vessel development	http://amigo.geneontology.org/amigo/term/GO:0001568	674	93	57.5106	1.61709	2.32574e-06	5.37722e-05	FALSE
CDT	GO:0071222	cellular response to lipopolysaccharide	http://amigo.geneontology.org/amigo/term/GO:0071222	216	40	18.4307	2.17029	2.33235e-06	5.37872e-05	FALSE
CDT	GO:0007187	G protein-coupled receptor signaling pathway, coupled to cyclic nucleotide second messenger	http://amigo.geneontology.org/amigo/term/GO:0007187	224	41	19.1133	2.1451	2.38481e-06	5.47172e-05	FALSE
CDT	GO:0051607	defense response to virus	http://amigo.geneontology.org/amigo/term/GO:0051607	224	41	19.1133	2.1451	2.38481e-06	5.47172e-05	TRUE
CDT	GO:0045860	positive regulation of protein kinase activity	http://amigo.geneontology.org/amigo/term/GO:0045860	450	68	38.3973	1.77096	2.5088e-06	5.74158e-05	FALSE
CDT	GO:0048646	anatomical structure formation involved in morphogenesis	http://amigo.geneontology.org/amigo/term/GO:0048646	1094	137	93.3481	1.46763	2.57479e-06	5.87769e-05	FALSE
CDT	GO:0001961	positive regulation of cytokine-mediated signaling pathway	http://amigo.geneontology.org/amigo/term/GO:0001961	40	14	3.41309	4.10185	2.84134e-06	6.46979e-05	FALSE
CDT	GO:0051129	negative regulation of cellular component organization	http://amigo.geneontology.org/amigo/term/GO:0051129	696	95	59.3878	1.59966	2.89635e-06	6.57843e-05	FALSE
CDT	GO:0010818	T cell chemotaxis	http://amigo.geneontology.org/amigo/term/GO:0010818	21	10	1.79187	5.58075	2.91824e-06	6.6115e-05	TRUE
CDT	GO:0006887	exocytosis	http://amigo.geneontology.org/amigo/term/GO:0006887	357	57	30.4618	1.87119	2.93002e-06	6.62154e-05	FALSE
CDT	GO:0002704	negative regulation of leukocyte mediated immunity	http://amigo.geneontology.org/amigo/term/GO:0002704	51	16	4.35169	3.67673	2.94747e-06	6.64434e-05	TRUE
CDT	GO:1904064	positive regulation of cation transmembrane transport	http://amigo.geneontology.org/amigo/term/GO:1904064	150	31	12.7991	2.42205	3.03936e-06	6.83439e-05	FALSE
CDT	GO:0034767	positive regulation of ion transmembrane transport	http://amigo.geneontology.org/amigo/term/GO:0034767	165	33	14.079	2.34392	3.15332e-06	7.05105e-05	FALSE
CDT	GO:0045766	positive regulation of angiogenesis	http://amigo.geneontology.org/amigo/term/GO:0045766	165	33	14.079	2.34392	3.15332e-06	7.05105e-05	FALSE
CDT	GO:0007409	axonogenesis	http://amigo.geneontology.org/amigo/term/GO:0007409	418	64	35.6668	1.79439	3.15917e-06	7.05105e-05	FALSE
CDT	GO:0070206	protein trimerization	http://amigo.geneontology.org/amigo/term/GO:0070206	57	17	4.86366	3.49531	3.18017e-06	7.08039e-05	FALSE
CDT	GO:0045765	regulation of angiogenesis	http://amigo.geneontology.org/amigo/term/GO:0045765	283	48	24.1476	1.98777	3.24735e-06	7.21216e-05	FALSE
CDT	GO:0045184	establishment of protein localization	http://amigo.geneontology.org/amigo/term/GO:0045184	1739	201	148.384	1.35459	3.2657e-06	7.23509e-05	FALSE
CDT	GO:0051962	positive regulation of nervous system development	http://amigo.geneontology.org/amigo/term/GO:0051962	597	84	50.9404	1.64899	3.32686e-06	7.35253e-05	FALSE
CDT	GO:1903706	regulation of hemopoiesis	http://amigo.geneontology.org/amigo/term/GO:1903706	376	59	32.0831	1.83898	3.47392e-06	7.65877e-05	TRUE
CDT	GO:0060760	positive regulation of response to cytokine stimulus	http://amigo.geneontology.org/amigo/term/GO:0060760	46	15	3.92506	3.8216	3.48766e-06	7.6703e-05	FALSE
CDT	GO:0032675	regulation of interleukin-6 production	http://amigo.geneontology.org/amigo/term/GO:0032675	137	29	11.6898	2.48079	3.80212e-06	8.34153e-05	FALSE
CDT	GO:0043900	regulation of multi-organism process	http://amigo.geneontology.org/amigo/term/GO:0043900	369	58	31.4858	1.8421	3.97225e-06	8.69364e-05	FALSE
CDT	GO:0071230	cellular response to amino acid stimulus	http://amigo.geneontology.org/amigo/term/GO:0071230	70	19	5.97291	3.18103	4.06875e-06	8.88328e-05	FALSE
CDT	GO:0006909	phagocytosis	http://amigo.geneontology.org/amigo/term/GO:0006909	167	33	14.2497	2.31585	4.14603e-06	9.03014e-05	FALSE
CDT	GO:1902532	negative regulation of intracellular signal transduction	http://amigo.geneontology.org/amigo/term/GO:1902532	492	72	41.981	1.71506	4.16001e-06	9.03874e-05	FALSE
CDT	GO:0001562	response to protozoan	http://amigo.geneontology.org/amigo/term/GO:0001562	31	12	2.64515	4.53661	4.33833e-06	9.40354e-05	FALSE
CDT	GO:0007229	integrin-mediated signaling pathway	http://amigo.geneontology.org/amigo/term/GO:0007229	83	21	7.08217	2.96519	4.39833e-06	9.51073e-05	FALSE
CDT	GO:0015833	peptide transport	http://amigo.geneontology.org/amigo/term/GO:0015833	1686	195	143.862	1.35547	4.47108e-06	9.64492e-05	FALSE
CDT	GO:1904018	positive regulation of vasculature development	http://amigo.geneontology.org/amigo/term/GO:1904018	183	35	15.6149	2.24145	4.64373e-06	9.99344e-05	FALSE
CDT	GO:0002720	positive regulation of cytokine production involved in immune response	http://amigo.geneontology.org/amigo/term/GO:0002720	47	15	4.01038	3.74029	4.7205e-06	0.000101345	TRUE
CDT	GO:0033993	response to lipid	http://amigo.geneontology.org/amigo/term/GO:0033993	913	117	77.9038	1.50185	4.85043e-06	0.000103648	FALSE
CDT	GO:0007167	enzyme linked receptor protein signaling pathway	http://amigo.geneontology.org/amigo/term/GO:0007167	827	108	70.5657	1.53049	4.85605e-06	0.000103648	FALSE
CDT	GO:1901342	regulation of vasculature development	http://amigo.geneontology.org/amigo/term/GO:1901342	312	51	26.6221	1.9157	4.86226e-06	0.000103648	FALSE
CDT	GO:0051235	maintenance of location	http://amigo.geneontology.org/amigo/term/GO:0051235	321	52	27.3901	1.8985	5.14543e-06	0.000109425	FALSE
CDT	GO:0002495	antigen processing and presentation of peptide antigen via MHC class II	http://amigo.geneontology.org/amigo/term/GO:0002495	14	8	1.19458	6.6969	5.19202e-06	0.000110055	TRUE
CDT	GO:0000904	cell morphogenesis involved in differentiation	http://amigo.geneontology.org/amigo/term/GO:0000904	715	96	61.009	1.57354	5.19943e-06	0.000110055	FALSE
CDT	GO:0050727	regulation of inflammatory response	http://amigo.geneontology.org/amigo/term/GO:0050727	313	51	26.7074	1.90958	5.33732e-06	0.000112709	FALSE
CDT	GO:0008285	negative regulation of cell proliferation	http://amigo.geneontology.org/amigo/term/GO:0008285	633	87	54.0122	1.61075	5.75528e-06	0.000121036	FALSE
CDT	GO:0002573	myeloid leukocyte differentiation	http://amigo.geneontology.org/amigo/term/GO:0002573	208	38	17.7481	2.14108	5.75849e-06	0.000121036	TRUE
CDT	GO:0045596	negative regulation of cell differentiation	http://amigo.geneontology.org/amigo/term/GO:0045596	745	99	63.5688	1.55737	5.79122e-06	0.00012144	FALSE
CDT	GO:0044248	cellular catabolic process	http://amigo.geneontology.org/amigo/term/GO:0044248	1888	214	161.098	1.32838	5.83572e-06	0.00012209	FALSE
CDT	GO:0048667	cell morphogenesis involved in neuron differentiation	http://amigo.geneontology.org/amigo/term/GO:0048667	560	79	47.7833	1.6533	5.88201e-06	0.000122691	FALSE
CDT	GO:1901215	negative regulation of neuron death	http://amigo.geneontology.org/amigo/term/GO:1901215	224	40	19.1133	2.09278	5.89167e-06	0.000122691	FALSE
CDT	GO:0043254	regulation of protein complex assembly	http://amigo.geneontology.org/amigo/term/GO:0043254	426	64	36.3494	1.76069	5.96476e-06	0.000123927	FALSE
CDT	GO:1901566	organonitrogen compound biosynthetic process	http://amigo.geneontology.org/amigo/term/GO:1901566	1531	179	130.636	1.37022	6.00422e-06	0.00012446	FALSE
CDT	GO:0031589	cell-substrate adhesion	http://amigo.geneontology.org/amigo/term/GO:0031589	306	50	26.1102	1.91496	6.06734e-06	0.00012548	FALSE
CDT	GO:0050905	neuromuscular process	http://amigo.geneontology.org/amigo/term/GO:0050905	126	27	10.7512	2.51134	6.3749e-06	0.00013094	FALSE
CDT	GO:0051928	positive regulation of calcium ion transport	http://amigo.geneontology.org/amigo/term/GO:0051928	126	27	10.7512	2.51134	6.3749e-06	0.00013094	FALSE
CDT	GO:0002708	positive regulation of lymphocyte mediated immunity	http://amigo.geneontology.org/amigo/term/GO:0002708	126	27	10.7512	2.51134	6.3749e-06	0.00013094	TRUE
CDT	GO:1990868	response to chemokine	http://amigo.geneontology.org/amigo/term/GO:1990868	85	21	7.25282	2.89543	6.59846e-06	0.000134917	FALSE
CDT	GO:1990869	cellular response to chemokine	http://amigo.geneontology.org/amigo/term/GO:1990869	85	21	7.25282	2.89543	6.59846e-06	0.000134917	FALSE
CDT	GO:0051051	negative regulation of transport	http://amigo.geneontology.org/amigo/term/GO:0051051	499	72	42.5783	1.691	6.88469e-06	0.000140451	FALSE
CDT	GO:0050708	regulation of protein secretion	http://amigo.geneontology.org/amigo/term/GO:0050708	437	65	37.288	1.74319	7.06212e-06	0.000143745	FALSE
CDT	GO:2001056	positive regulation of cysteine-type endopeptidase activity	http://amigo.geneontology.org/amigo/term/GO:2001056	134	28	11.4339	2.44887	7.20719e-06	0.000146368	FALSE
CDT	GO:1902105	regulation of leukocyte differentiation	http://amigo.geneontology.org/amigo/term/GO:1902105	283	47	24.1476	1.94636	7.33154e-06	0.000148558	TRUE
CDT	GO:1901137	carbohydrate derivative biosynthetic process	http://amigo.geneontology.org/amigo/term/GO:1901137	600	83	51.1964	1.62121	7.34971e-06	0.000148593	FALSE
CDT	GO:0022604	regulation of cell morphogenesis	http://amigo.geneontology.org/amigo/term/GO:0022604	491	71	41.8957	1.69468	7.3784e-06	0.000148839	FALSE
CDT	GO:0097529	myeloid leukocyte migration	http://amigo.geneontology.org/amigo/term/GO:0097529	187	35	15.9562	2.1935	7.65571e-06	0.000154088	TRUE
CDT	GO:0032956	regulation of actin cytoskeleton organization	http://amigo.geneontology.org/amigo/term/GO:0032956	317	51	27.0488	1.88548	7.70211e-06	0.000154677	FALSE
CDT	GO:0042886	amide transport	http://amigo.geneontology.org/amigo/term/GO:0042886	1711	196	145.995	1.34251	7.81013e-06	0.000156498	FALSE
CDT	GO:0032462	regulation of protein homooligomerization	http://amigo.geneontology.org/amigo/term/GO:0032462	23	10	1.96253	5.09547	8.07245e-06	0.000161395	FALSE
CDT	GO:0015031	protein transport	http://amigo.geneontology.org/amigo/term/GO:0015031	1641	189	140.022	1.34979	8.28612e-06	0.000165301	FALSE
CDT	GO:2000401	regulation of lymphocyte migration	http://amigo.geneontology.org/amigo/term/GO:2000401	61	17	5.20496	3.26611	8.79959e-06	0.000174771	TRUE
CDT	GO:0001836	release of cytochrome c from mitochondria	http://amigo.geneontology.org/amigo/term/GO:0001836	61	17	5.20496	3.26611	8.79959e-06	0.000174771	FALSE
CDT	GO:1903708	positive regulation of hemopoiesis	http://amigo.geneontology.org/amigo/term/GO:1903708	196	36	16.7241	2.15258	8.86593e-06	0.000175701	TRUE
CDT	GO:0051897	positive regulation of protein kinase B signaling	http://amigo.geneontology.org/amigo/term/GO:0051897	100	23	8.53273	2.6955	8.89114e-06	0.000175814	FALSE
CDT	GO:0071346	cellular response to interferon-gamma	http://amigo.geneontology.org/amigo/term/GO:0071346	114	25	9.72731	2.57008	9.04623e-06	0.00017849	TRUE
CDT	GO:0071356	cellular response to tumor necrosis factor	http://amigo.geneontology.org/amigo/term/GO:0071356	173	33	14.7616	2.23553	9.10596e-06	0.000179276	FALSE
CDT	GO:0071396	cellular response to lipid	http://amigo.geneontology.org/amigo/term/GO:0071396	585	81	49.9165	1.62271	9.12745e-06	0.000179308	FALSE
CDT	GO:1902107	positive regulation of leukocyte differentiation	http://amigo.geneontology.org/amigo/term/GO:1902107	158	31	13.4817	2.29941	9.32392e-06	0.000182769	TRUE
CDT	GO:0010628	positive regulation of gene expression	http://amigo.geneontology.org/amigo/term/GO:0010628	1860	210	158.709	1.32318	9.36038e-06	0.000183086	FALSE
CDT	GO:0050715	positive regulation of cytokine secretion	http://amigo.geneontology.org/amigo/term/GO:0050715	136	28	11.6045	2.41285	9.68681e-06	0.000189061	FALSE
CDT	GO:2001257	regulation of cation channel activity	http://amigo.geneontology.org/amigo/term/GO:2001257	151	30	12.8844	2.32839	9.97652e-06	0.000194294	FALSE
CDT	GO:2000404	regulation of T cell migration	http://amigo.geneontology.org/amigo/term/GO:2000404	44	14	3.7544	3.72896	1.01636e-05	0.000197366	TRUE
CDT	GO:0001818	negative regulation of cytokine production	http://amigo.geneontology.org/amigo/term/GO:0001818	229	40	19.5399	2.04709	1.01881e-05	0.000197366	FALSE
CDT	GO:0050663	cytokine secretion	http://amigo.geneontology.org/amigo/term/GO:0050663	213	38	18.1747	2.09082	1.01999e-05	0.000197366	FALSE
CDT	GO:0002504	antigen processing and presentation of peptide or polysaccharide antigen via MHC class II	http://amigo.geneontology.org/amigo/term/GO:0002504	15	8	1.27991	6.25044	1.02908e-05	0.000198699	TRUE
CDT	GO:1904375	regulation of protein localization to cell periphery	http://amigo.geneontology.org/amigo/term/GO:1904375	122	26	10.4099	2.49762	1.04242e-05	0.000200843	FALSE
CDT	GO:0042113	B cell activation	http://amigo.geneontology.org/amigo/term/GO:0042113	246	42	20.9905	2.0009	1.10619e-05	0.000212279	TRUE
CDT	GO:0031663	lipopolysaccharide-mediated signaling pathway	http://amigo.geneontology.org/amigo/term/GO:0031663	50	15	4.26636	3.51587	1.10648e-05	0.000212279	FALSE
CDT	GO:2000403	positive regulation of lymphocyte migration	http://amigo.geneontology.org/amigo/term/GO:2000403	39	13	3.32776	3.90653	1.188e-05	0.000226953	TRUE
CDT	GO:0034340	response to type I interferon	http://amigo.geneontology.org/amigo/term/GO:0034340	39	13	3.32776	3.90653	1.188e-05	0.000226953	TRUE
CDT	GO:0070098	chemokine-mediated signaling pathway	http://amigo.geneontology.org/amigo/term/GO:0070098	75	19	6.39955	2.96896	1.21662e-05	0.000231521	FALSE
CDT	GO:0072359	circulatory system development	http://amigo.geneontology.org/amigo/term/GO:0072359	1068	131	91.1295	1.43751	1.21704e-05	0.000231521	FALSE
CDT	GO:0050714	positive regulation of protein secretion	http://amigo.geneontology.org/amigo/term/GO:0050714	272	45	23.209	1.9389	1.25766e-05	0.000238719	FALSE
CDT	GO:0031334	positive regulation of protein complex assembly	http://amigo.geneontology.org/amigo/term/GO:0031334	231	40	19.7106	2.02936	1.26018e-05	0.000238719	FALSE
CDT	GO:2001234	negative regulation of apoptotic signaling pathway	http://amigo.geneontology.org/amigo/term/GO:2001234	215	38	18.3454	2.07137	1.27298e-05	0.000240638	FALSE
CDT	GO:0002888	positive regulation of myeloid leukocyte mediated immunity	http://amigo.geneontology.org/amigo/term/GO:0002888	34	12	2.90113	4.13632	1.32371e-05	0.000249705	TRUE
CDT	GO:0006911	phagocytosis, engulfment	http://amigo.geneontology.org/amigo/term/GO:0006911	45	14	3.83973	3.64609	1.36018e-05	0.000256048	FALSE
CDT	GO:0002825	regulation of T-helper 1 type immune response	http://amigo.geneontology.org/amigo/term/GO:0002825	29	11	2.47449	4.44536	1.37455e-05	0.000258215	TRUE
CDT	GO:0002548	monocyte chemotaxis	http://amigo.geneontology.org/amigo/term/GO:0002548	51	15	4.35169	3.44694	1.4447e-05	0.000270828	TRUE
CDT	GO:0071407	cellular response to organic cyclic compound	http://amigo.geneontology.org/amigo/term/GO:0071407	510	72	43.5169	1.65453	1.47007e-05	0.000275013	FALSE
CDT	GO:1903827	regulation of cellular protein localization	http://amigo.geneontology.org/amigo/term/GO:1903827	493	70	42.0664	1.66404	1.5888e-05	0.000296608	FALSE
CDT	GO:0022411	cellular component disassembly	http://amigo.geneontology.org/amigo/term/GO:0022411	334	52	28.4993	1.82461	1.61551e-05	0.000300667	FALSE
CDT	GO:0019226	transmission of nerve impulse	http://amigo.geneontology.org/amigo/term/GO:0019226	83	20	7.08217	2.824	1.62054e-05	0.000300667	FALSE
CDT	GO:0002709	regulation of T cell mediated immunity	http://amigo.geneontology.org/amigo/term/GO:0002709	83	20	7.08217	2.824	1.62054e-05	0.000300667	TRUE
CDT	GO:0002793	positive regulation of peptide secretion	http://amigo.geneontology.org/amigo/term/GO:0002793	300	48	25.5982	1.87513	1.63528e-05	0.000302779	FALSE
CDT	GO:0007260	tyrosine phosphorylation of STAT protein	http://amigo.geneontology.org/amigo/term/GO:0007260	70	18	5.97291	3.01361	1.64213e-05	0.000303423	FALSE
CDT	GO:0031668	cellular response to extracellular stimulus	http://amigo.geneontology.org/amigo/term/GO:0031668	250	42	21.3318	1.96889	1.65553e-05	0.000305273	FALSE
CDT	GO:1901565	organonitrogen compound catabolic process	http://amigo.geneontology.org/amigo/term/GO:1901565	1105	134	94.2867	1.4212	1.69841e-05	0.000312542	FALSE
CDT	GO:0060402	calcium ion transport into cytosol	http://amigo.geneontology.org/amigo/term/GO:0060402	155	30	13.2257	2.26831	1.70324e-05	0.000312793	FALSE
CDT	GO:0072657	protein localization to membrane	http://amigo.geneontology.org/amigo/term/GO:0072657	513	72	43.7729	1.64485	1.79571e-05	0.000329103	FALSE
CDT	GO:0031400	negative regulation of protein modification process	http://amigo.geneontology.org/amigo/term/GO:0031400	569	78	48.5512	1.60655	1.90543e-05	0.000348504	FALSE
CDT	GO:0001906	cell killing	http://amigo.geneontology.org/amigo/term/GO:0001906	156	30	13.3111	2.25377	1.93942e-05	0.000354003	FALSE
CDT	GO:0072659	protein localization to plasma membrane	http://amigo.geneontology.org/amigo/term/GO:0072659	260	43	22.1851	1.93824	1.95956e-05	0.000356957	FALSE
CDT	GO:0002262	myeloid cell homeostasis	http://amigo.geneontology.org/amigo/term/GO:0002262	164	31	13.9937	2.21529	2.02601e-05	0.000368317	TRUE
CDT	GO:0009891	positive regulation of biosynthetic process	http://amigo.geneontology.org/amigo/term/GO:0009891	1904	212	162.463	1.30491	2.08408e-05	0.000378111	FALSE
CDT	GO:0090066	regulation of anatomical structure size	http://amigo.geneontology.org/amigo/term/GO:0090066	525	73	44.7968	1.62958	2.16523e-05	0.000392046	FALSE
CDT	GO:0032459	regulation of protein oligomerization	http://amigo.geneontology.org/amigo/term/GO:0032459	41	13	3.49842	3.71596	2.19217e-05	0.000396128	FALSE
CDT	GO:0097194	execution phase of apoptosis	http://amigo.geneontology.org/amigo/term/GO:0097194	65	17	5.54627	3.06512	2.20491e-05	0.000397633	FALSE
CDT	GO:0006919	activation of cysteine-type endopeptidase activity involved in apoptotic process	http://amigo.geneontology.org/amigo/term/GO:0006919	78	19	6.65553	2.85477	2.2231e-05	0.000400114	FALSE
CDT	GO:0034613	cellular protein localization	http://amigo.geneontology.org/amigo/term/GO:0034613	1587	181	135.414	1.33664	2.32484e-05	0.000417592	FALSE
CDT	GO:2001233	regulation of apoptotic signaling pathway	http://amigo.geneontology.org/amigo/term/GO:2001233	391	58	33.363	1.73845	2.34529e-05	0.000420427	FALSE
CDT	GO:0042531	positive regulation of tyrosine phosphorylation of STAT protein	http://amigo.geneontology.org/amigo/term/GO:0042531	53	15	4.52235	3.31686	2.40576e-05	0.000430411	FALSE
CDT	GO:0034112	positive regulation of homotypic cell-cell adhesion	http://amigo.geneontology.org/amigo/term/GO:0034112	6	5	0.511964	9.76632	2.50723e-05	0.000447678	FALSE
CDT	GO:0022898	regulation of transmembrane transporter activity	http://amigo.geneontology.org/amigo/term/GO:0022898	238	40	20.3079	1.96968	2.57975e-05	0.000459715	FALSE
CDT	GO:0032412	regulation of ion transmembrane transporter activity	http://amigo.geneontology.org/amigo/term/GO:0032412	230	39	19.6253	1.98723	2.63529e-05	0.000468687	FALSE
CDT	GO:0050729	positive regulation of inflammatory response	http://amigo.geneontology.org/amigo/term/GO:0050729	121	25	10.3246	2.4214	2.67482e-05	0.000474781	FALSE
CDT	GO:0070848	response to growth factor	http://amigo.geneontology.org/amigo/term/GO:0070848	640	85	54.6095	1.55651	2.68729e-05	0.000476058	FALSE
CDT	GO:0032409	regulation of transporter activity	http://amigo.geneontology.org/amigo/term/GO:0032409	247	41	21.0758	1.94536	2.77326e-05	0.000490323	FALSE
CDT	GO:0060401	cytosolic calcium ion transport	http://amigo.geneontology.org/amigo/term/GO:0060401	167	31	14.2497	2.17549	2.92983e-05	0.000516991	FALSE
CDT	GO:1901658	glycosyl compound catabolic process	http://amigo.geneontology.org/amigo/term/GO:1901658	26	10	2.21851	4.50753	2.95314e-05	0.000520087	FALSE
CDT	GO:0010976	positive regulation of neuron projection development	http://amigo.geneontology.org/amigo/term/GO:0010976	325	50	27.7314	1.80301	3.21376e-05	0.000564882	FALSE
CDT	GO:0061081	positive regulation of myeloid leukocyte cytokine production involved in immune response	http://amigo.geneontology.org/amigo/term/GO:0061081	17	8	1.45056	5.5151	3.32689e-05	0.000583111	TRUE
CDT	GO:0070727	cellular macromolecule localization	http://amigo.geneontology.org/amigo/term/GO:0070727	1597	181	136.268	1.32827	3.3304e-05	0.000583111	FALSE
CDT	GO:0042089	cytokine biosynthetic process	http://amigo.geneontology.org/amigo/term/GO:0042089	108	23	9.21535	2.49584	3.34655e-05	0.000584803	FALSE
CDT	GO:0043491	protein kinase B signaling	http://amigo.geneontology.org/amigo/term/GO:0043491	176	32	15.0176	2.13083	3.36826e-05	0.000587458	FALSE
CDT	GO:0042509	regulation of tyrosine phosphorylation of STAT protein	http://amigo.geneontology.org/amigo/term/GO:0042509	67	17	5.71693	2.97362	3.37776e-05	0.000587978	FALSE
CDT	GO:0007264	small GTPase mediated signal transduction	http://amigo.geneontology.org/amigo/term/GO:0007264	468	66	39.9332	1.65276	3.40987e-05	0.000592424	FALSE
CDT	GO:0001505	regulation of neurotransmitter levels	http://amigo.geneontology.org/amigo/term/GO:0001505	361	54	30.8032	1.75307	3.50635e-05	0.000606491	FALSE
CDT	GO:0010950	positive regulation of endopeptidase activity	http://amigo.geneontology.org/amigo/term/GO:0010950	153	29	13.0551	2.22136	3.50818e-05	0.000606491	FALSE
CDT	GO:0006968	cellular defense response	http://amigo.geneontology.org/amigo/term/GO:0006968	13	7	1.10925	6.31054	3.51774e-05	0.000606491	FALSE
CDT	GO:0002371	dendritic cell cytokine production	http://amigo.geneontology.org/amigo/term/GO:0002371	13	7	1.10925	6.31054	3.51774e-05	0.000606491	TRUE
CDT	GO:0007169	transmembrane receptor protein tyrosine kinase signaling pathway	http://amigo.geneontology.org/amigo/term/GO:0007169	524	72	44.7115	1.61032	3.651e-05	0.000628265	FALSE
CDT	GO:0046907	intracellular transport	http://amigo.geneontology.org/amigo/term/GO:0046907	1446	166	123.383	1.3454	3.66972e-05	0.000630283	FALSE
CDT	GO:0043436	oxoacid metabolic process	http://amigo.geneontology.org/amigo/term/GO:0043436	925	114	78.9277	1.44436	3.68397e-05	0.000631527	FALSE
CDT	GO:0071674	mononuclear cell migration	http://amigo.geneontology.org/amigo/term/GO:0071674	74	18	6.31422	2.85071	3.7026e-05	0.000633517	TRUE
CDT	GO:0043200	response to amino acid	http://amigo.geneontology.org/amigo/term/GO:0043200	116	24	9.89797	2.42474	3.75526e-05	0.00064131	FALSE
CDT	GO:0031099	regeneration	http://amigo.geneontology.org/amigo/term/GO:0031099	201	35	17.1508	2.04072	3.80125e-05	0.000647697	FALSE
CDT	GO:0099003	vesicle-mediated transport in synapse	http://amigo.geneontology.org/amigo/term/GO:0099003	242	40	20.6492	1.93712	3.81329e-05	0.000647697	FALSE
CDT	GO:0008360	regulation of cell shape	http://amigo.geneontology.org/amigo/term/GO:0008360	146	28	12.4578	2.24759	3.81421e-05	0.000647697	FALSE
CDT	GO:0002688	regulation of leukocyte chemotaxis	http://amigo.geneontology.org/amigo/term/GO:0002688	109	23	9.30067	2.47294	3.90385e-05	0.000661673	TRUE
CDT	GO:2000116	regulation of cysteine-type endopeptidase activity	http://amigo.geneontology.org/amigo/term/GO:2000116	234	39	19.9666	1.95326	3.92277e-05	0.000663632	FALSE
CDT	GO:0001910	regulation of leukocyte mediated cytotoxicity	http://amigo.geneontology.org/amigo/term/GO:0001910	95	21	8.10609	2.59064	4.05568e-05	0.000684832	FALSE
CDT	GO:0044282	small molecule catabolic process	http://amigo.geneontology.org/amigo/term/GO:0044282	328	50	27.9874	1.78652	4.1031e-05	0.000691545	FALSE
CDT	GO:0009612	response to mechanical stimulus	http://amigo.geneontology.org/amigo/term/GO:0009612	210	36	17.9187	2.00907	4.17658e-05	0.000701569	FALSE
CDT	GO:0002827	positive regulation of T-helper 1 type immune response	http://amigo.geneontology.org/amigo/term/GO:0002827	22	9	1.8772	4.79437	4.18071e-05	0.000701569	TRUE
CDT	GO:0050773	regulation of dendrite development	http://amigo.geneontology.org/amigo/term/GO:0050773	170	31	14.5056	2.1371	4.18592e-05	0.000701569	FALSE
CDT	GO:0030198	extracellular matrix organization	http://amigo.geneontology.org/amigo/term/GO:0030198	235	39	20.0519	1.94495	4.32375e-05	0.000723326	FALSE
CDT	GO:0045807	positive regulation of endocytosis	http://amigo.geneontology.org/amigo/term/GO:0045807	147	28	12.5431	2.2323	4.33433e-05	0.000723431	FALSE
CDT	GO:0070555	response to interleukin-1	http://amigo.geneontology.org/amigo/term/GO:0070555	117	24	9.98329	2.40402	4.34775e-05	0.000723431	FALSE
CDT	GO:0010942	positive regulation of cell death	http://amigo.geneontology.org/amigo/term/GO:0010942	658	86	56.1454	1.53174	4.34845e-05	0.000723431	FALSE
CDT	GO:0031328	positive regulation of cellular biosynthetic process	http://amigo.geneontology.org/amigo/term/GO:0031328	1865	206	159.135	1.2945	4.51825e-05	0.000750296	FALSE
CDT	GO:0019724	B cell mediated immunity	http://amigo.geneontology.org/amigo/term/GO:0019724	110	23	9.386	2.45046	4.54301e-05	0.00075302	TRUE
CDT	GO:0043524	negative regulation of neuron apoptotic process	http://amigo.geneontology.org/amigo/term/GO:0043524	163	30	13.9083	2.15698	4.62036e-05	0.000764436	FALSE
CDT	GO:0019233	sensory perception of pain	http://amigo.geneontology.org/amigo/term/GO:0019233	140	27	11.9458	2.2602	4.70277e-05	0.000776646	FALSE
CDT	GO:0007189	adenylate cyclase-activating G protein-coupled receptor signaling pathway	http://amigo.geneontology.org/amigo/term/GO:0007189	125	25	10.6659	2.34392	4.73939e-05	0.000781263	FALSE
CDT	GO:0002685	regulation of leukocyte migration	http://amigo.geneontology.org/amigo/term/GO:0002685	187	33	15.9562	2.06816	4.75932e-05	0.000782813	TRUE
CDT	GO:0043086	negative regulation of catalytic activity	http://amigo.geneontology.org/amigo/term/GO:0043086	765	97	65.2754	1.48601	4.77352e-05	0.000782813	FALSE
CDT	GO:0043068	positive regulation of programmed cell death	http://amigo.geneontology.org/amigo/term/GO:0043068	603	80	51.4524	1.55484	4.77484e-05	0.000782813	FALSE
CDT	GO:0010469	regulation of signaling receptor activity	http://amigo.geneontology.org/amigo/term/GO:0010469	529	72	45.1381	1.5951	4.97979e-05	0.000814932	FALSE
CDT	GO:0002687	positive regulation of leukocyte migration	http://amigo.geneontology.org/amigo/term/GO:0002687	133	26	11.3485	2.29105	5.07445e-05	0.000828918	TRUE
CDT	GO:0010557	positive regulation of macromolecule biosynthetic process	http://amigo.geneontology.org/amigo/term/GO:0010557	1765	196	150.603	1.30144	5.17534e-05	0.00084387	FALSE
CDT	GO:0032102	negative regulation of response to external stimulus	http://amigo.geneontology.org/amigo/term/GO:0032102	305	47	26.0248	1.80597	5.25129e-05	0.000853427	FALSE
CDT	GO:0045666	positive regulation of neuron differentiation	http://amigo.geneontology.org/amigo/term/GO:0045666	420	60	35.8375	1.67423	5.25288e-05	0.000853427	FALSE
CDT	GO:0006082	organic acid metabolic process	http://amigo.geneontology.org/amigo/term/GO:0006082	953	116	81.3169	1.42652	5.38766e-05	0.00087375	FALSE
CDT	GO:0002456	T cell mediated immunity	http://amigo.geneontology.org/amigo/term/GO:0002456	126	25	10.7512	2.32531	5.44074e-05	0.000880774	TRUE
CDT	GO:0002286	T cell activation involved in immune response	http://amigo.geneontology.org/amigo/term/GO:0002286	104	22	8.87404	2.47914	5.4783e-05	0.000885266	TRUE
CDT	GO:2000406	positive regulation of T cell migration	http://amigo.geneontology.org/amigo/term/GO:2000406	33	11	2.8158	3.90653	5.58529e-05	0.000900941	TRUE
CDT	GO:0071277	cellular response to calcium ion	http://amigo.geneontology.org/amigo/term/GO:0071277	83	19	7.08217	2.6828	5.6082e-05	0.00090302	FALSE
CDT	GO:0061572	actin filament bundle organization	http://amigo.geneontology.org/amigo/term/GO:0061572	157	29	13.3964	2.16476	5.73497e-05	0.000921786	FALSE
CDT	GO:0035637	multicellular organismal signaling	http://amigo.geneontology.org/amigo/term/GO:0035637	134	26	11.4339	2.27395	5.79314e-05	0.000929479	FALSE
CDT	GO:0071363	cellular response to growth factor stimulus	http://amigo.geneontology.org/amigo/term/GO:0071363	616	81	52.5616	1.54105	5.84619e-05	0.000936324	FALSE
CDT	GO:0019933	cAMP-mediated signaling	http://amigo.geneontology.org/amigo/term/GO:0019933	173	31	14.7616	2.10004	5.91147e-05	0.0009439	FALSE
CDT	GO:0050707	regulation of cytokine secretion	http://amigo.geneontology.org/amigo/term/GO:0050707	189	33	16.1269	2.04628	5.91442e-05	0.0009439	FALSE
CDT	GO:0007015	actin filament organization	http://amigo.geneontology.org/amigo/term/GO:0007015	377	55	32.1684	1.70975	5.99206e-05	0.000954601	FALSE
CDT	GO:0042107	cytokine metabolic process	http://amigo.geneontology.org/amigo/term/GO:0042107	112	23	9.55666	2.4067	6.10931e-05	0.000971564	FALSE
CDT	GO:0043065	positive regulation of apoptotic process	http://amigo.geneontology.org/amigo/term/GO:0043065	598	79	51.0257	1.54824	6.14114e-05	0.000974905	FALSE
CDT	GO:0038034	signal transduction in absence of ligand	http://amigo.geneontology.org/amigo/term/GO:0038034	77	18	6.5702	2.73964	6.51227e-05	0.00102903	FALSE
CDT	GO:0097192	extrinsic apoptotic signaling pathway in absence of ligand	http://amigo.geneontology.org/amigo/term/GO:0097192	77	18	6.5702	2.73964	6.51227e-05	0.00102903	FALSE
CDT	GO:0033631	cell-cell adhesion mediated by integrin	http://amigo.geneontology.org/amigo/term/GO:0033631	14	7	1.19458	5.85979	6.51628e-05	0.00102903	FALSE
CDT	GO:0046634	regulation of alpha-beta T cell activation	http://amigo.geneontology.org/amigo/term/GO:0046634	98	21	8.36207	2.51134	6.58111e-05	0.00103745	TRUE
CDT	GO:1905475	regulation of protein localization to membrane	http://amigo.geneontology.org/amigo/term/GO:1905475	174	31	14.8469	2.08797	6.61572e-05	0.00104108	FALSE
CDT	GO:0002690	positive regulation of leukocyte chemotaxis	http://amigo.geneontology.org/amigo/term/GO:0002690	84	19	7.16749	2.65086	6.6751e-05	0.0010486	TRUE
CDT	GO:0035710	CD4-positive, alpha-beta T cell activation	http://amigo.geneontology.org/amigo/term/GO:0035710	91	20	7.76478	2.57573	6.68858e-05	0.00104889	TRUE
CDT	GO:0032386	regulation of intracellular transport	http://amigo.geneontology.org/amigo/term/GO:0032386	442	62	37.7147	1.64392	6.82403e-05	0.00106827	FALSE
CDT	GO:0010720	positive regulation of cell development	http://amigo.geneontology.org/amigo/term/GO:0010720	600	79	51.1964	1.54308	6.87499e-05	0.00107438	FALSE
CDT	GO:0097305	response to alcohol	http://amigo.geneontology.org/amigo/term/GO:0097305	240	39	20.4785	1.90443	6.94764e-05	0.00108386	FALSE
CDT	GO:0051640	organelle localization	http://amigo.geneontology.org/amigo/term/GO:0051640	572	76	48.8072	1.55715	6.97446e-05	0.00108616	FALSE
CDT	GO:0010563	negative regulation of phosphorus metabolic process	http://amigo.geneontology.org/amigo/term/GO:0010563	544	73	46.418	1.57266	7.01668e-05	0.00108897	FALSE
CDT	GO:0045936	negative regulation of phosphate metabolic process	http://amigo.geneontology.org/amigo/term/GO:0045936	544	73	46.418	1.57266	7.01668e-05	0.00108897	FALSE
CDT	GO:0050921	positive regulation of chemotaxis	http://amigo.geneontology.org/amigo/term/GO:0050921	128	25	10.9219	2.28898	7.12902e-05	0.00110451	FALSE
CDT	GO:1905114	cell surface receptor signaling pathway involved in cell-cell signaling	http://amigo.geneontology.org/amigo/term/GO:1905114	498	68	42.493	1.60026	7.22621e-05	0.00111765	FALSE
CDT	GO:0001776	leukocyte homeostasis	http://amigo.geneontology.org/amigo/term/GO:0001776	106	22	9.04469	2.43237	7.41148e-05	0.00114434	TRUE
CDT	GO:0097553	calcium ion transmembrane import into cytosol	http://amigo.geneontology.org/amigo/term/GO:0097553	136	26	11.6045	2.24051	7.51067e-05	0.00115569	FALSE
CDT	GO:0097530	granulocyte migration	http://amigo.geneontology.org/amigo/term/GO:0097530	136	26	11.6045	2.24051	7.51067e-05	0.00115569	TRUE
CDT	GO:0036230	granulocyte activation	http://amigo.geneontology.org/amigo/term/GO:0036230	34	11	2.90113	3.79163	7.62344e-05	0.00117105	TRUE
CDT	GO:0046578	regulation of Ras protein signal transduction	http://amigo.geneontology.org/amigo/term/GO:0046578	216	36	18.4307	1.95326	7.64266e-05	0.001172	FALSE
CDT	GO:0040007	growth	http://amigo.geneontology.org/amigo/term/GO:0040007	1021	122	87.1192	1.40038	7.79568e-05	0.00119344	FALSE
CDT	GO:0019722	calcium-mediated signaling	http://amigo.geneontology.org/amigo/term/GO:0019722	200	34	17.0655	1.99233	7.99744e-05	0.00122203	FALSE
CDT	GO:0010631	epithelial cell migration	http://amigo.geneontology.org/amigo/term/GO:0010631	267	42	22.7824	1.84353	8.00951e-05	0.00122203	FALSE
CDT	GO:0006678	glucosylceramide metabolic process	http://amigo.geneontology.org/amigo/term/GO:0006678	7	5	0.597291	8.37113	8.15443e-05	0.00124204	FALSE
CDT	GO:0099024	plasma membrane invagination	http://amigo.geneontology.org/amigo/term/GO:0099024	52	14	4.43702	3.15527	8.17141e-05	0.00124252	FALSE
CDT	GO:0050769	positive regulation of neurogenesis	http://amigo.geneontology.org/amigo/term/GO:0050769	528	71	45.0528	1.57593	8.22124e-05	0.001248	FALSE
CDT	GO:0097191	extrinsic apoptotic signaling pathway	http://amigo.geneontology.org/amigo/term/GO:0097191	217	36	18.516	1.94426	8.42507e-05	0.00127679	FALSE
CDT	GO:0043303	mast cell degranulation	http://amigo.geneontology.org/amigo/term/GO:0043303	46	13	3.92506	3.31206	8.4558e-05	0.00127929	TRUE
CDT	GO:0051208	sequestering of calcium ion	http://amigo.geneontology.org/amigo/term/GO:0051208	122	24	10.4099	2.30549	8.76265e-05	0.00131944	FALSE
CDT	GO:0034314	Arp2/3 complex-mediated actin nucleation	http://amigo.geneontology.org/amigo/term/GO:0034314	29	10	2.47449	4.04123	8.77966e-05	0.00131944	FALSE
CDT	GO:0099558	maintenance of synapse structure	http://amigo.geneontology.org/amigo/term/GO:0099558	29	10	2.47449	4.04123	8.77966e-05	0.00131944	FALSE
CDT	GO:0002724	regulation of T cell cytokine production	http://amigo.geneontology.org/amigo/term/GO:0002724	29	10	2.47449	4.04123	8.77966e-05	0.00131944	TRUE
CDT	GO:0002757	immune response-activating signal transduction	http://amigo.geneontology.org/amigo/term/GO:0002757	294	45	25.0862	1.79381	8.82679e-05	0.00132191	TRUE
CDT	GO:0023061	signal release	http://amigo.geneontology.org/amigo/term/GO:0023061	492	67	41.981	1.59596	8.83459e-05	0.00132191	FALSE
CDT	GO:0019935	cyclic-nucleotide-mediated signaling	http://amigo.geneontology.org/amigo/term/GO:0019935	201	34	17.1508	1.98242	8.85175e-05	0.00132191	FALSE
CDT	GO:0045076	regulation of interleukin-2 biosynthetic process	http://amigo.geneontology.org/amigo/term/GO:0045076	19	8	1.62122	4.93456	8.85478e-05	0.00132191	FALSE
CDT	GO:0072384	organelle transport along microtubule	http://amigo.geneontology.org/amigo/term/GO:0072384	72	17	6.14356	2.76712	9.02146e-05	0.00134457	FALSE
CDT	GO:0030593	neutrophil chemotaxis	http://amigo.geneontology.org/amigo/term/GO:0030593	93	20	7.93544	2.52034	9.23351e-05	0.0013739	TRUE
CDT	GO:0071621	granulocyte chemotaxis	http://amigo.geneontology.org/amigo/term/GO:0071621	115	23	9.81264	2.34392	9.36791e-05	0.00138607	TRUE
CDT	GO:0072677	eosinophil migration	http://amigo.geneontology.org/amigo/term/GO:0072677	24	9	2.04785	4.39484	9.39214e-05	0.00138607	TRUE
CDT	GO:0032461	positive regulation of protein oligomerization	http://amigo.geneontology.org/amigo/term/GO:0032461	24	9	2.04785	4.39484	9.39214e-05	0.00138607	FALSE
CDT	GO:0032753	positive regulation of interleukin-4 production	http://amigo.geneontology.org/amigo/term/GO:0032753	24	9	2.04785	4.39484	9.39214e-05	0.00138607	FALSE
CDT	GO:0035455	response to interferon-alpha	http://amigo.geneontology.org/amigo/term/GO:0035455	24	9	2.04785	4.39484	9.39214e-05	0.00138607	FALSE
CDT	GO:0016064	immunoglobulin mediated immune response	http://amigo.geneontology.org/amigo/term/GO:0016064	108	22	9.21535	2.38732	9.93017e-05	0.00146308	TRUE
CDT	GO:0051056	regulation of small GTPase mediated signal transduction	http://amigo.geneontology.org/amigo/term/GO:0051056	244	39	20.8199	1.87321	0.000100087	0.00147225	FALSE
CDT	GO:0051017	actin filament bundle assembly	http://amigo.geneontology.org/amigo/term/GO:0051017	154	28	13.1404	2.13083	0.000101621	0.00149237	FALSE
CDT	GO:0007528	neuromuscular junction development	http://amigo.geneontology.org/amigo/term/GO:0007528	53	14	4.52235	3.09574	0.000102411	0.00149541	FALSE
CDT	GO:0032613	interleukin-10 production	http://amigo.geneontology.org/amigo/term/GO:0032613	53	14	4.52235	3.09574	0.000102411	0.00149541	FALSE
CDT	GO:0045058	T cell selection	http://amigo.geneontology.org/amigo/term/GO:0045058	53	14	4.52235	3.09574	0.000102411	0.00149541	TRUE
CDT	GO:0033028	myeloid cell apoptotic process	http://amigo.geneontology.org/amigo/term/GO:0033028	35	11	2.98646	3.6833	0.000102657	0.00149541	FALSE
CDT	GO:0046640	regulation of alpha-beta T cell proliferation	http://amigo.geneontology.org/amigo/term/GO:0046640	35	11	2.98646	3.6833	0.000102657	0.00149541	TRUE
CDT	GO:0090132	epithelium migration	http://amigo.geneontology.org/amigo/term/GO:0090132	270	42	23.0384	1.82305	0.000103537	0.0015058	FALSE
CDT	GO:0006022	aminoglycan metabolic process	http://amigo.geneontology.org/amigo/term/GO:0006022	101	21	8.61806	2.43674	0.000104201	0.00151301	FALSE
CDT	GO:0043062	extracellular structure organization	http://amigo.geneontology.org/amigo/term/GO:0043062	279	43	23.8063	1.80624	0.000106853	0.00154654	FALSE
CDT	GO:0071902	positive regulation of protein serine/threonine kinase activity	http://amigo.geneontology.org/amigo/term/GO:0071902	279	43	23.8063	1.80624	0.000106853	0.00154654	FALSE
CDT	GO:0002279	mast cell activation involved in immune response	http://amigo.geneontology.org/amigo/term/GO:0002279	47	13	4.01038	3.24159	0.000107838	0.00155332	TRUE
CDT	GO:0002448	mast cell mediated immunity	http://amigo.geneontology.org/amigo/term/GO:0002448	47	13	4.01038	3.24159	0.000107838	0.00155332	TRUE
CDT	GO:0090199	regulation of release of cytochrome c from mitochondria	http://amigo.geneontology.org/amigo/term/GO:0090199	47	13	4.01038	3.24159	0.000107838	0.00155332	FALSE
CDT	GO:0043954	cellular component maintenance	http://amigo.geneontology.org/amigo/term/GO:0043954	73	17	6.22889	2.72922	0.000108367	0.00155844	FALSE
CDT	GO:0006687	glycosphingolipid metabolic process	http://amigo.geneontology.org/amigo/term/GO:0006687	41	12	3.49842	3.43012	0.000108655	0.0015601	FALSE
CDT	GO:0051250	negative regulation of lymphocyte activation	http://amigo.geneontology.org/amigo/term/GO:0051250	139	26	11.8605	2.19215	0.000109471	0.00156932	TRUE
CDT	GO:0033077	T cell differentiation in thymus	http://amigo.geneontology.org/amigo/term/GO:0033077	87	19	7.42347	2.55945	0.000110318	0.00157894	TRUE
CDT	GO:0051896	regulation of protein kinase B signaling	http://amigo.geneontology.org/amigo/term/GO:0051896	147	27	12.5431	2.15258	0.000112326	0.00160513	FALSE
CDT	GO:0051668	localization within membrane	http://amigo.geneontology.org/amigo/term/GO:0051668	171	30	14.591	2.05607	0.000114869	0.00163629	FALSE
CDT	GO:0010952	positive regulation of peptidase activity	http://amigo.geneontology.org/amigo/term/GO:0010952	171	30	14.591	2.05607	0.000114869	0.00163629	FALSE
CDT	GO:0031638	zymogen activation	http://amigo.geneontology.org/amigo/term/GO:0031638	60	15	5.11964	2.92989	0.000115841	0.00164753	FALSE
CDT	GO:0019752	carboxylic acid metabolic process	http://amigo.geneontology.org/amigo/term/GO:0019752	882	107	75.2587	1.42176	0.000119287	0.00169387	FALSE
CDT	GO:0009888	tissue development	http://amigo.geneontology.org/amigo/term/GO:0009888	1844	201	157.344	1.27746	0.000121241	0.00171892	FALSE
CDT	GO:0099504	synaptic vesicle cycle	http://amigo.geneontology.org/amigo/term/GO:0099504	221	36	18.8573	1.90907	0.000123315	0.00174557	FALSE
CDT	GO:0010970	transport along microtubule	http://amigo.geneontology.org/amigo/term/GO:0010970	140	26	11.9458	2.17649	0.000123713	0.00174846	FALSE
CDT	GO:0002702	positive regulation of production of molecular mediator of immune response	http://amigo.geneontology.org/amigo/term/GO:0002702	95	20	8.10609	2.46728	0.000126006	0.00177808	TRUE
CDT	GO:0051592	response to calcium ion	http://amigo.geneontology.org/amigo/term/GO:0051592	148	27	12.6284	2.13803	0.000126417	0.00177914	FALSE
CDT	GO:0071900	regulation of protein serine/threonine kinase activity	http://amigo.geneontology.org/amigo/term/GO:0071900	424	59	36.1788	1.63079	0.000126476	0.00177914	FALSE
CDT	GO:0031644	regulation of neurological system process	http://amigo.geneontology.org/amigo/term/GO:0031644	156	28	13.3111	2.10351	0.00012795	0.00179708	FALSE
CDT	GO:0061024	membrane organization	http://amigo.geneontology.org/amigo/term/GO:0061024	602	78	51.367	1.51848	0.000129265	0.00181272	FALSE
CDT	GO:0001912	positive regulation of leukocyte mediated cytotoxicity	http://amigo.geneontology.org/amigo/term/GO:0001912	74	17	6.31422	2.69234	0.000129644	0.00181521	FALSE
CDT	GO:0017157	regulation of exocytosis	http://amigo.geneontology.org/amigo/term/GO:0017157	230	37	19.6253	1.88532	0.000130205	0.00182025	FALSE
CDT	GO:1990266	neutrophil migration	http://amigo.geneontology.org/amigo/term/GO:1990266	110	22	9.386	2.34392	0.000131818	0.00183995	TRUE
CDT	GO:1901623	regulation of lymphocyte chemotaxis	http://amigo.geneontology.org/amigo/term/GO:1901623	25	9	2.13318	4.21905	0.000135685	0.00188808	TRUE
CDT	GO:0045589	regulation of regulatory T cell differentiation	http://amigo.geneontology.org/amigo/term/GO:0045589	25	9	2.13318	4.21905	0.000135685	0.00188808	TRUE
CDT	GO:0048245	eosinophil chemotaxis	http://amigo.geneontology.org/amigo/term/GO:0048245	20	8	1.70655	4.68783	0.000136565	0.00189739	TRUE
CDT	GO:0099111	microtubule-based transport	http://amigo.geneontology.org/amigo/term/GO:0099111	141	26	12.0311	2.16106	0.000139584	0.00193567	FALSE
CDT	GO:0043266	regulation of potassium ion transport	http://amigo.geneontology.org/amigo/term/GO:0043266	103	21	8.78871	2.38943	0.000139749	0.00193567	FALSE
CDT	GO:0019228	neuronal action potential	http://amigo.geneontology.org/amigo/term/GO:0019228	42	12	3.58375	3.34845	0.000140403	0.00194174	FALSE
CDT	GO:0048771	tissue remodeling	http://amigo.geneontology.org/amigo/term/GO:0048771	181	31	15.4442	2.00722	0.00014068	0.00194258	FALSE
CDT	GO:0051209	release of sequestered calcium ion into cytosol	http://amigo.geneontology.org/amigo/term/GO:0051209	118	23	10.0686	2.28432	0.000140916	0.00194287	FALSE
CDT	GO:0002711	positive regulation of T cell mediated immunity	http://amigo.geneontology.org/amigo/term/GO:0002711	61	15	5.20496	2.88186	0.000141634	0.00194979	TRUE
CDT	GO:1903829	positive regulation of cellular protein localization	http://amigo.geneontology.org/amigo/term/GO:1903829	292	44	24.9156	1.76596	0.000151234	0.00207741	FALSE
CDT	GO:0031341	regulation of cell killing	http://amigo.geneontology.org/amigo/term/GO:0031341	111	22	9.47133	2.3228	0.000151365	0.00207741	FALSE
CDT	GO:0051965	positive regulation of synapse assembly	http://amigo.geneontology.org/amigo/term/GO:0051965	75	17	6.39955	2.65644	0.000154489	0.00211632	FALSE
CDT	GO:0030203	glycosaminoglycan metabolic process	http://amigo.geneontology.org/amigo/term/GO:0030203	82	18	6.99684	2.57259	0.00015467	0.00211632	FALSE
CDT	GO:0032663	regulation of interleukin-2 production	http://amigo.geneontology.org/amigo/term/GO:0032663	55	14	4.693	2.98317	0.00015776	0.00215534	FALSE
CDT	GO:0007265	Ras protein signal transduction	http://amigo.geneontology.org/amigo/term/GO:0007265	391	55	33.363	1.64853	0.000159291	0.00217295	FALSE
CDT	GO:0009100	glycoprotein metabolic process	http://amigo.geneontology.org/amigo/term/GO:0009100	337	49	28.7553	1.70403	0.000160345	0.00218404	FALSE
CDT	GO:0090130	tissue migration	http://amigo.geneontology.org/amigo/term/GO:0090130	276	42	23.5503	1.78341	0.000169932	0.00231112	FALSE
CDT	GO:0050673	epithelial cell proliferation	http://amigo.geneontology.org/amigo/term/GO:0050673	392	55	33.4483	1.64433	0.000170272	0.00231226	FALSE
CDT	GO:0032653	regulation of interleukin-10 production	http://amigo.geneontology.org/amigo/term/GO:0032653	49	13	4.18104	3.10928	0.000171356	0.00232348	FALSE
CDT	GO:1904377	positive regulation of protein localization to cell periphery	http://amigo.geneontology.org/amigo/term/GO:1904377	62	15	5.29029	2.83538	0.00017227	0.00233237	FALSE
CDT	GO:0070229	negative regulation of lymphocyte apoptotic process	http://amigo.geneontology.org/amigo/term/GO:0070229	37	11	3.15711	3.4842	0.000179398	0.00242523	FALSE
CDT	GO:0045010	actin nucleation	http://amigo.geneontology.org/amigo/term/GO:0045010	43	12	3.66907	3.27058	0.000179766	0.00242658	FALSE
CDT	GO:0032088	negative regulation of NF-kappaB transcription factor activity	http://amigo.geneontology.org/amigo/term/GO:0032088	69	16	5.88758	2.71758	0.000180508	0.00242931	FALSE
CDT	GO:0002292	T cell differentiation involved in immune response	http://amigo.geneontology.org/amigo/term/GO:0002292	69	16	5.88758	2.71758	0.000180508	0.00242931	TRUE
CDT	GO:0051283	negative regulation of sequestering of calcium ion	http://amigo.geneontology.org/amigo/term/GO:0051283	120	23	10.2393	2.24625	0.000183138	0.00246103	FALSE
CDT	GO:0061478	response to platelet aggregation inhibitor	http://amigo.geneontology.org/amigo/term/GO:0061478	16	7	1.36524	5.12732	0.000186394	0.00249026	FALSE
CDT	GO:0046514	ceramide catabolic process	http://amigo.geneontology.org/amigo/term/GO:0046514	16	7	1.36524	5.12732	0.000186394	0.00249026	FALSE
CDT	GO:0007216	G protein-coupled glutamate receptor signaling pathway	http://amigo.geneontology.org/amigo/term/GO:0007216	16	7	1.36524	5.12732	0.000186394	0.00249026	FALSE
CDT	GO:0007249	I-kappaB kinase/NF-kappaB signaling	http://amigo.geneontology.org/amigo/term/GO:0007249	192	32	16.3828	1.95326	0.000186417	0.00249026	FALSE
CDT	GO:0009991	response to extracellular stimulus	http://amigo.geneontology.org/amigo/term/GO:0009991	533	70	45.4794	1.53916	0.000188531	0.00251476	FALSE
CDT	GO:0002507	tolerance induction	http://amigo.geneontology.org/amigo/term/GO:0002507	26	9	2.21851	4.05678	0.000191884	0.00255572	TRUE
CDT	GO:1903556	negative regulation of tumor necrosis factor superfamily cytokine production	http://amigo.geneontology.org/amigo/term/GO:1903556	56	14	4.77833	2.92989	0.000194014	0.00258027	FALSE
CDT	GO:0002285	lymphocyte activation involved in immune response	http://amigo.geneontology.org/amigo/term/GO:0002285	176	30	15.0176	1.99766	0.000194951	0.00258891	TRUE
CDT	GO:0051248	negative regulation of protein metabolic process	http://amigo.geneontology.org/amigo/term/GO:0051248	1074	125	91.6415	1.36401	0.000196813	0.0026098	FALSE
CDT	GO:0043122	regulation of I-kappaB kinase/NF-kappaB signaling	http://amigo.geneontology.org/amigo/term/GO:0043122	168	29	14.335	2.02302	0.000197835	0.0026195	FALSE
CDT	GO:0050920	regulation of chemotaxis	http://amigo.geneontology.org/amigo/term/GO:0050920	201	33	17.1508	1.92411	0.000199289	0.00263488	FALSE
CDT	GO:0035900	response to isolation stress	http://amigo.geneontology.org/amigo/term/GO:0035900	8	5	0.682618	7.32474	0.0002021	0.00265646	FALSE
CDT	GO:0035234	ectopic germ cell programmed cell death	http://amigo.geneontology.org/amigo/term/GO:0035234	8	5	0.682618	7.32474	0.0002021	0.00265646	FALSE
CDT	GO:0042590	antigen processing and presentation of exogenous peptide antigen via MHC class I	http://amigo.geneontology.org/amigo/term/GO:0042590	8	5	0.682618	7.32474	0.0002021	0.00265646	TRUE
CDT	GO:0098908	regulation of neuronal action potential	http://amigo.geneontology.org/amigo/term/GO:0098908	8	5	0.682618	7.32474	0.0002021	0.00265646	FALSE
CDT	GO:0002474	antigen processing and presentation of peptide antigen via MHC class I	http://amigo.geneontology.org/amigo/term/GO:0002474	21	8	1.79187	4.4646	0.000204158	0.00267572	TRUE
CDT	GO:0042094	interleukin-2 biosynthetic process	http://amigo.geneontology.org/amigo/term/GO:0042094	21	8	1.79187	4.4646	0.000204158	0.00267572	FALSE
CDT	GO:0048639	positive regulation of developmental growth	http://amigo.geneontology.org/amigo/term/GO:0048639	193	32	16.4682	1.94314	0.000205552	0.00269007	FALSE
CDT	GO:0019882	antigen processing and presentation	http://amigo.geneontology.org/amigo/term/GO:0019882	91	19	7.76478	2.44695	0.000206353	0.00269665	TRUE
CDT	GO:0043123	positive regulation of I-kappaB kinase/NF-kappaB signaling	http://amigo.geneontology.org/amigo/term/GO:0043123	121	23	10.3246	2.22769	0.00020817	0.00270882	FALSE
CDT	GO:0051282	regulation of sequestering of calcium ion	http://amigo.geneontology.org/amigo/term/GO:0051282	121	23	10.3246	2.22769	0.00020817	0.00270882	FALSE
CDT	GO:0032623	interleukin-2 production	http://amigo.geneontology.org/amigo/term/GO:0032623	63	15	5.37562	2.79038	0.000208486	0.00270882	FALSE
CDT	GO:0031102	neuron projection regeneration	http://amigo.geneontology.org/amigo/term/GO:0031102	63	15	5.37562	2.79038	0.000208486	0.00270882	FALSE
CDT	GO:0032535	regulation of cellular component size	http://amigo.geneontology.org/amigo/term/GO:0032535	377	53	32.1684	1.64758	0.000210855	0.00273565	FALSE
CDT	GO:0045071	negative regulation of viral genome replication	http://amigo.geneontology.org/amigo/term/GO:0045071	50	13	4.26636	3.04709	0.000213663	0.0027681	FALSE
CDT	GO:0017158	regulation of calcium ion-dependent exocytosis	http://amigo.geneontology.org/amigo/term/GO:0017158	129	24	11.0072	2.18039	0.000215395	0.00278653	FALSE
CDT	GO:0055114	oxidation-reduction process	http://amigo.geneontology.org/amigo/term/GO:0055114	1026	120	87.5458	1.37071	0.000216488	0.00279667	FALSE
CDT	GO:0051899	membrane depolarization	http://amigo.geneontology.org/amigo/term/GO:0051899	77	17	6.5702	2.58744	0.000216906	0.00279806	FALSE
CDT	GO:0033032	regulation of myeloid cell apoptotic process	http://amigo.geneontology.org/amigo/term/GO:0033032	32	10	2.73047	3.66237	0.000223076	0.00286482	FALSE
CDT	GO:0060337	type I interferon signaling pathway	http://amigo.geneontology.org/amigo/term/GO:0060337	32	10	2.73047	3.66237	0.000223076	0.00286482	TRUE
CDT	GO:0071357	cellular response to type I interferon	http://amigo.geneontology.org/amigo/term/GO:0071357	32	10	2.73047	3.66237	0.000223076	0.00286482	TRUE
CDT	GO:0030705	cytoskeleton-dependent intracellular transport	http://amigo.geneontology.org/amigo/term/GO:0030705	153	27	13.0551	2.06816	0.000223352	0.00286482	FALSE
CDT	GO:0032464	positive regulation of protein homooligomerization	http://amigo.geneontology.org/amigo/term/GO:0032464	12	6	1.02393	5.85979	0.000224975	0.00286931	FALSE
CDT	GO:0045086	positive regulation of interleukin-2 biosynthetic process	http://amigo.geneontology.org/amigo/term/GO:0045086	12	6	1.02393	5.85979	0.000224975	0.00286931	FALSE
CDT	GO:0033004	negative regulation of mast cell activation	http://amigo.geneontology.org/amigo/term/GO:0033004	12	6	1.02393	5.85979	0.000224975	0.00286931	TRUE
CDT	GO:0002730	regulation of dendritic cell cytokine production	http://amigo.geneontology.org/amigo/term/GO:0002730	12	6	1.02393	5.85979	0.000224975	0.00286931	TRUE
CDT	GO:0002768	immune response-regulating cell surface receptor signaling pathway	http://amigo.geneontology.org/amigo/term/GO:0002768	194	32	16.5535	1.93313	0.000226421	0.0028796	TRUE
CDT	GO:0031348	negative regulation of defense response	http://amigo.geneontology.org/amigo/term/GO:0031348	194	32	16.5535	1.93313	0.000226421	0.0028796	FALSE
CDT	GO:0032722	positive regulation of chemokine production	http://amigo.geneontology.org/amigo/term/GO:0032722	57	14	4.86366	2.87849	0.000237223	0.00300849	FALSE
CDT	GO:0045123	cellular extravasation	http://amigo.geneontology.org/amigo/term/GO:0045123	57	14	4.86366	2.87849	0.000237223	0.00300849	TRUE
CDT	GO:0048871	multicellular organismal homeostasis	http://amigo.geneontology.org/amigo/term/GO:0048871	453	61	38.6533	1.57813	0.000243973	0.00308976	FALSE
CDT	GO:0002901	mature B cell apoptotic process	http://amigo.geneontology.org/amigo/term/GO:0002901	5	4	0.426636	9.37566	0.000246158	0.00310435	TRUE
CDT	GO:0002905	regulation of mature B cell apoptotic process	http://amigo.geneontology.org/amigo/term/GO:0002905	5	4	0.426636	9.37566	0.000246158	0.00310435	TRUE
CDT	GO:0002906	negative regulation of mature B cell apoptotic process	http://amigo.geneontology.org/amigo/term/GO:0002906	5	4	0.426636	9.37566	0.000246158	0.00310435	TRUE
CDT	GO:0002228	natural killer cell mediated immunity	http://amigo.geneontology.org/amigo/term/GO:0002228	64	15	5.46095	2.74678	0.0002511	0.00316225	TRUE
CDT	GO:0051650	establishment of vesicle localization	http://amigo.geneontology.org/amigo/term/GO:0051650	255	39	21.7585	1.79241	0.000256727	0.0032286	FALSE
CDT	GO:0045621	positive regulation of lymphocyte differentiation	http://amigo.geneontology.org/amigo/term/GO:0045621	100	20	8.53273	2.34392	0.000261545	0.00328004	TRUE
CDT	GO:1905477	positive regulation of protein localization to membrane	http://amigo.geneontology.org/amigo/term/GO:1905477	100	20	8.53273	2.34392	0.000261545	0.00328004	FALSE
CDT	GO:0043268	positive regulation of potassium ion transport	http://amigo.geneontology.org/amigo/term/GO:0043268	51	13	4.35169	2.98734	0.000264606	0.00331383	FALSE
CDT	GO:0002861	regulation of inflammatory response to antigenic stimulus	http://amigo.geneontology.org/amigo/term/GO:0002861	27	9	2.30384	3.90653	0.000266163	0.00331491	TRUE
CDT	GO:0042119	neutrophil activation	http://amigo.geneontology.org/amigo/term/GO:0042119	27	9	2.30384	3.90653	0.000266163	0.00331491	TRUE
CDT	GO:0045066	regulatory T cell differentiation	http://amigo.geneontology.org/amigo/term/GO:0045066	27	9	2.30384	3.90653	0.000266163	0.00331491	TRUE
CDT	GO:0031295	T cell costimulation	http://amigo.geneontology.org/amigo/term/GO:0031295	27	9	2.30384	3.90653	0.000266163	0.00331491	TRUE
CDT	GO:0003013	circulatory system process	http://amigo.geneontology.org/amigo/term/GO:0003013	464	62	39.5919	1.56598	0.000269245	0.00334866	FALSE
CDT	GO:0006629	lipid metabolic process	http://amigo.geneontology.org/amigo/term/GO:0006629	1225	139	104.526	1.32981	0.000270125	0.00335499	FALSE
CDT	GO:0045637	regulation of myeloid cell differentiation	http://amigo.geneontology.org/amigo/term/GO:0045637	196	32	16.7241	1.9134	0.000273914	0.00339736	TRUE
CDT	GO:1903169	regulation of calcium ion transmembrane transport	http://amigo.geneontology.org/amigo/term/GO:1903169	147	26	12.5431	2.07285	0.000278863	0.00345399	FALSE
CDT	GO:0050679	positive regulation of epithelial cell proliferation	http://amigo.geneontology.org/amigo/term/GO:0050679	188	31	16.0415	1.93248	0.000283153	0.00350232	FALSE
CDT	GO:0009268	response to pH	http://amigo.geneontology.org/amigo/term/GO:0009268	45	12	3.83973	3.12522	0.00028723	0.00354788	FALSE
CDT	GO:0010324	membrane invagination	http://amigo.geneontology.org/amigo/term/GO:0010324	58	14	4.94898	2.82886	0.000288449	0.0035532	FALSE
CDT	GO:0010524	positive regulation of calcium ion transport into cytosol	http://amigo.geneontology.org/amigo/term/GO:0010524	58	14	4.94898	2.82886	0.000288449	0.0035532	FALSE
CDT	GO:0007411	axon guidance	http://amigo.geneontology.org/amigo/term/GO:0007411	205	33	17.4921	1.88657	0.000289468	0.00355604	FALSE
CDT	GO:0097485	neuron projection guidance	http://amigo.geneontology.org/amigo/term/GO:0097485	205	33	17.4921	1.88657	0.000289468	0.00355604	FALSE
CDT	GO:0031343	positive regulation of cell killing	http://amigo.geneontology.org/amigo/term/GO:0031343	86	18	7.33815	2.45294	0.000290704	0.00356636	FALSE
CDT	GO:0008015	blood circulation	http://amigo.geneontology.org/amigo/term/GO:0008015	456	61	38.9092	1.56775	0.000291526	0.00357159	FALSE
CDT	GO:0032930	positive regulation of superoxide anion generation	http://amigo.geneontology.org/amigo/term/GO:0032930	17	7	1.45056	4.82571	0.000293581	0.00358702	FALSE
CDT	GO:0010623	programmed cell death involved in cell development	http://amigo.geneontology.org/amigo/term/GO:0010623	17	7	1.45056	4.82571	0.000293581	0.00358702	FALSE
CDT	GO:0002701	negative regulation of production of molecular mediator of immune response	http://amigo.geneontology.org/amigo/term/GO:0002701	33	10	2.8158	3.55139	0.000295782	0.00360902	TRUE
CDT	GO:0033554	cellular response to stress	http://amigo.geneontology.org/amigo/term/GO:0033554	1674	182	142.838	1.27417	0.000296365	0.00361125	FALSE
CDT	GO:0009628	response to abiotic stimulus	http://amigo.geneontology.org/amigo/term/GO:0009628	1085	125	92.5801	1.35018	0.000299073	0.00363562	FALSE
CDT	GO:0070232	regulation of T cell apoptotic process	http://amigo.geneontology.org/amigo/term/GO:0070232	39	11	3.32776	3.30552	0.000299978	0.00363562	FALSE
CDT	GO:0030866	cortical actin cytoskeleton organization	http://amigo.geneontology.org/amigo/term/GO:0030866	39	11	3.32776	3.30552	0.000299978	0.00363562	FALSE
CDT	GO:0002369	T cell cytokine production	http://amigo.geneontology.org/amigo/term/GO:0002369	39	11	3.32776	3.30552	0.000299978	0.00363562	TRUE
CDT	GO:0002532	production of molecular mediator involved in inflammatory response	http://amigo.geneontology.org/amigo/term/GO:0002532	65	15	5.54627	2.70452	0.000301019	0.00364335	FALSE
CDT	GO:0050868	negative regulation of T cell activation	http://amigo.geneontology.org/amigo/term/GO:0050868	109	21	9.30067	2.2579	0.00031851	0.00384472	TRUE
CDT	GO:0008637	apoptotic mitochondrial changes	http://amigo.geneontology.org/amigo/term/GO:0008637	109	21	9.30067	2.2579	0.00031851	0.00384472	FALSE
CDT	GO:0071347	cellular response to interleukin-1	http://amigo.geneontology.org/amigo/term/GO:0071347	94	19	8.02077	2.36885	0.000320289	0.00386102	FALSE
CDT	GO:0016049	cell growth	http://amigo.geneontology.org/amigo/term/GO:0016049	477	63	40.7011	1.54787	0.000331752	0.00399102	FALSE
CDT	GO:0043280	positive regulation of cysteine-type endopeptidase activity involved in apoptotic process	http://amigo.geneontology.org/amigo/term/GO:0043280	117	22	9.98329	2.20368	0.000331958	0.00399102	FALSE
CDT	GO:0050764	regulation of phagocytosis	http://amigo.geneontology.org/amigo/term/GO:0050764	80	17	6.82618	2.49041	0.000351354	0.00421859	FALSE
CDT	GO:0030865	cortical cytoskeleton organization	http://amigo.geneontology.org/amigo/term/GO:0030865	46	12	3.92506	3.05728	0.000358762	0.00429048	FALSE
CDT	GO:0035458	cellular response to interferon-beta	http://amigo.geneontology.org/amigo/term/GO:0035458	46	12	3.92506	3.05728	0.000358762	0.00429048	FALSE
CDT	GO:0043525	positive regulation of neuron apoptotic process	http://amigo.geneontology.org/amigo/term/GO:0043525	73	16	6.22889	2.56868	0.000359245	0.00429048	FALSE
CDT	GO:0032637	interleukin-8 production	http://amigo.geneontology.org/amigo/term/GO:0032637	66	15	5.6316	2.66354	0.000359245	0.00429048	FALSE
CDT	GO:0048167	regulation of synaptic plasticity	http://amigo.geneontology.org/amigo/term/GO:0048167	199	32	16.9801	1.88456	0.000361821	0.00431553	FALSE
CDT	GO:0034110	regulation of homotypic cell-cell adhesion	http://amigo.geneontology.org/amigo/term/GO:0034110	28	9	2.38916	3.76701	0.000362748	0.00432087	FALSE
CDT	GO:0045862	positive regulation of proteolysis	http://amigo.geneontology.org/amigo/term/GO:0045862	331	47	28.2433	1.66411	0.000373446	0.00444243	FALSE
CDT	GO:1903034	regulation of response to wounding	http://amigo.geneontology.org/amigo/term/GO:1903034	158	27	13.4817	2.00271	0.000381304	0.00452398	FALSE
CDT	GO:0002218	activation of innate immune response	http://amigo.geneontology.org/amigo/term/GO:0002218	158	27	13.4817	2.00271	0.000381304	0.00452398	TRUE
CDT	GO:0044319	wound healing, spreading of cells	http://amigo.geneontology.org/amigo/term/GO:0044319	34	10	2.90113	3.44694	0.00038726	0.00456335	FALSE
CDT	GO:0090505	epiboly involved in wound healing	http://amigo.geneontology.org/amigo/term/GO:0090505	34	10	2.90113	3.44694	0.00038726	0.00456335	FALSE
CDT	GO:0051132	NK T cell activation	http://amigo.geneontology.org/amigo/term/GO:0051132	13	6	1.10925	5.40904	0.000387659	0.00456335	TRUE
CDT	GO:0032604	granulocyte macrophage colony-stimulating factor production	http://amigo.geneontology.org/amigo/term/GO:0032604	13	6	1.10925	5.40904	0.000387659	0.00456335	FALSE
CDT	GO:0032645	regulation of granulocyte macrophage colony-stimulating factor production	http://amigo.geneontology.org/amigo/term/GO:0032645	13	6	1.10925	5.40904	0.000387659	0.00456335	FALSE
CDT	GO:0038094	Fc-gamma receptor signaling pathway	http://amigo.geneontology.org/amigo/term/GO:0038094	13	6	1.10925	5.40904	0.000387659	0.00456335	TRUE
CDT	GO:0045580	regulation of T cell differentiation	http://amigo.geneontology.org/amigo/term/GO:0045580	142	25	12.1165	2.06331	0.000389042	0.00457365	TRUE
CDT	GO:0030199	collagen fibril organization	http://amigo.geneontology.org/amigo/term/GO:0030199	53	13	4.52235	2.87461	0.000398097	0.00467401	FALSE
CDT	GO:0001667	ameboidal-type cell migration	http://amigo.geneontology.org/amigo/term/GO:0001667	387	53	33.0217	1.60501	0.000402884	0.00472407	FALSE
CDT	GO:1903509	liposaccharide metabolic process	http://amigo.geneontology.org/amigo/term/GO:1903509	81	17	6.91151	2.45966	0.000409879	0.00479984	FALSE
CDT	GO:0032677	regulation of interleukin-8 production	http://amigo.geneontology.org/amigo/term/GO:0032677	60	14	5.11964	2.73457	0.000419793	0.00490414	FALSE
CDT	GO:0030111	regulation of Wnt signaling pathway	http://amigo.geneontology.org/amigo/term/GO:0030111	270	40	23.0384	1.73623	0.000419873	0.00490414	FALSE
CDT	GO:0002719	negative regulation of cytokine production involved in immune response	http://amigo.geneontology.org/amigo/term/GO:0002719	23	8	1.96253	4.07638	0.00042143	0.00490529	TRUE
CDT	GO:0006925	inflammatory cell apoptotic process	http://amigo.geneontology.org/amigo/term/GO:0006925	23	8	1.96253	4.07638	0.00042143	0.00490529	FALSE
CDT	GO:0051705	multi-organism behavior	http://amigo.geneontology.org/amigo/term/GO:0051705	74	16	6.31422	2.53396	0.000422583	0.00490529	FALSE
CDT	GO:2001046	positive regulation of integrin-mediated signaling pathway	http://amigo.geneontology.org/amigo/term/GO:2001046	9	5	0.767946	6.51088	0.000422691	0.00490529	FALSE
CDT	GO:0051639	actin filament network formation	http://amigo.geneontology.org/amigo/term/GO:0051639	9	5	0.767946	6.51088	0.000422691	0.00490529	FALSE
CDT	GO:0042035	regulation of cytokine biosynthetic process	http://amigo.geneontology.org/amigo/term/GO:0042035	96	19	8.19142	2.3195	0.000423706	0.00491074	FALSE
CDT	GO:0006639	acylglycerol metabolic process	http://amigo.geneontology.org/amigo/term/GO:0006639	119	22	10.1539	2.16665	0.000424487	0.00491348	FALSE
CDT	GO:0032715	negative regulation of interleukin-6 production	http://amigo.geneontology.org/amigo/term/GO:0032715	47	12	4.01038	2.99223	0.000444792	0.00512631	FALSE
CDT	GO:0090026	positive regulation of monocyte chemotaxis	http://amigo.geneontology.org/amigo/term/GO:0090026	18	7	1.53589	4.55761	0.000445148	0.00512631	TRUE
CDT	GO:0006825	copper ion transport	http://amigo.geneontology.org/amigo/term/GO:0006825	18	7	1.53589	4.55761	0.000445148	0.00512631	FALSE
CDT	GO:0002643	regulation of tolerance induction	http://amigo.geneontology.org/amigo/term/GO:0002643	18	7	1.53589	4.55761	0.000445148	0.00512631	TRUE
CDT	GO:0048661	positive regulation of smooth muscle cell proliferation	http://amigo.geneontology.org/amigo/term/GO:0048661	104	20	8.87404	2.25377	0.000448745	0.00516114	FALSE
CDT	GO:0017156	calcium ion regulated exocytosis	http://amigo.geneontology.org/amigo/term/GO:0017156	168	28	14.335	1.95326	0.000456524	0.00524392	FALSE
CDT	GO:0031669	cellular response to nutrient levels	http://amigo.geneontology.org/amigo/term/GO:0031669	219	34	18.6867	1.81948	0.00046869	0.00537682	FALSE
CDT	GO:0048678	response to axon injury	http://amigo.geneontology.org/amigo/term/GO:0048678	82	17	6.99684	2.42967	0.000476626	0.00546007	FALSE
CDT	GO:1904892	regulation of STAT cascade	http://amigo.geneontology.org/amigo/term/GO:1904892	152	26	12.9697	2.00466	0.000477158	0.00546007	FALSE
CDT	GO:0070050	neuron cellular homeostasis	http://amigo.geneontology.org/amigo/term/GO:0070050	41	11	3.49842	3.14428	0.00048247	0.00550688	FALSE
CDT	GO:0046636	negative regulation of alpha-beta T cell activation	http://amigo.geneontology.org/amigo/term/GO:0046636	41	11	3.49842	3.14428	0.00048247	0.00550688	TRUE
CDT	GO:0032720	negative regulation of tumor necrosis factor production	http://amigo.geneontology.org/amigo/term/GO:0032720	54	13	4.60767	2.82138	0.000483893	0.00551614	FALSE
CDT	GO:0045471	response to ethanol	http://amigo.geneontology.org/amigo/term/GO:0045471	136	24	11.6045	2.06816	0.000486239	0.0055316	FALSE
CDT	GO:0032673	regulation of interleukin-4 production	http://amigo.geneontology.org/amigo/term/GO:0032673	29	9	2.47449	3.63711	0.000486477	0.0055316	FALSE
CDT	GO:0048489	synaptic vesicle transport	http://amigo.geneontology.org/amigo/term/GO:0048489	177	29	15.1029	1.92016	0.000487741	0.00553202	FALSE
CDT	GO:0097480	establishment of synaptic vesicle localization	http://amigo.geneontology.org/amigo/term/GO:0097480	177	29	15.1029	1.92016	0.000487741	0.00553202	FALSE
CDT	GO:0090504	epiboly	http://amigo.geneontology.org/amigo/term/GO:0090504	35	10	2.98646	3.34845	0.000501102	0.0056693	FALSE
CDT	GO:0042092	type 2 immune response	http://amigo.geneontology.org/amigo/term/GO:0042092	35	10	2.98646	3.34845	0.000501102	0.0056693	TRUE
CDT	GO:0046635	positive regulation of alpha-beta T cell activation	http://amigo.geneontology.org/amigo/term/GO:0046635	61	14	5.20496	2.68974	0.000502649	0.00567258	TRUE
CDT	GO:0006949	syncytium formation	http://amigo.geneontology.org/amigo/term/GO:0006949	61	14	5.20496	2.68974	0.000502649	0.00567258	FALSE
CDT	GO:2001259	positive regulation of cation channel activity	http://amigo.geneontology.org/amigo/term/GO:2001259	68	15	5.80226	2.5852	0.000505122	0.00569336	FALSE
CDT	GO:0043542	endothelial cell migration	http://amigo.geneontology.org/amigo/term/GO:0043542	186	30	15.8709	1.89025	0.000516215	0.00580388	FALSE
CDT	GO:0043112	receptor metabolic process	http://amigo.geneontology.org/amigo/term/GO:0043112	186	30	15.8709	1.89025	0.000516215	0.00580388	FALSE
CDT	GO:0007162	negative regulation of cell adhesion	http://amigo.geneontology.org/amigo/term/GO:0007162	264	39	22.5264	1.7313	0.000521026	0.00585067	FALSE
CDT	GO:0043281	regulation of cysteine-type endopeptidase activity involved in apoptotic process	http://amigo.geneontology.org/amigo/term/GO:0043281	212	33	18.0894	1.82427	0.000537201	0.00601257	FALSE
CDT	GO:0035296	regulation of tube diameter	http://amigo.geneontology.org/amigo/term/GO:0035296	145	25	12.3725	2.02062	0.000537754	0.00601257	FALSE
CDT	GO:0097746	regulation of blood vessel diameter	http://amigo.geneontology.org/amigo/term/GO:0097746	145	25	12.3725	2.02062	0.000537754	0.00601257	FALSE
CDT	GO:1903038	negative regulation of leukocyte cell-cell adhesion	http://amigo.geneontology.org/amigo/term/GO:1903038	121	22	10.3246	2.13083	0.000538778	0.00601257	FALSE
CDT	GO:0006638	neutral lipid metabolic process	http://amigo.geneontology.org/amigo/term/GO:0006638	121	22	10.3246	2.13083	0.000538778	0.00601257	FALSE
CDT	GO:0070664	negative regulation of leukocyte proliferation	http://amigo.geneontology.org/amigo/term/GO:0070664	83	17	7.08217	2.4004	0.000552522	0.0061546	FALSE
CDT	GO:0001764	neuron migration	http://amigo.geneontology.org/amigo/term/GO:0001764	170	28	14.5056	1.93028	0.00055478	0.0061546	FALSE
CDT	GO:0008344	adult locomotory behavior	http://amigo.geneontology.org/amigo/term/GO:0008344	98	19	8.36207	2.27216	0.000554918	0.0061546	FALSE
CDT	GO:0048145	regulation of fibroblast proliferation	http://amigo.geneontology.org/amigo/term/GO:0048145	98	19	8.36207	2.27216	0.000554918	0.0061546	FALSE
CDT	GO:1904894	positive regulation of STAT cascade	http://amigo.geneontology.org/amigo/term/GO:1904894	98	19	8.36207	2.27216	0.000554918	0.0061546	FALSE
CDT	GO:0001503	ossification	http://amigo.geneontology.org/amigo/term/GO:0001503	356	49	30.3765	1.61309	0.00058342	0.00646277	FALSE
CDT	GO:0043903	regulation of symbiosis, encompassing mutualism through parasitism	http://amigo.geneontology.org/amigo/term/GO:0043903	196	31	16.7241	1.85361	0.000592223	0.00655224	FALSE
CDT	GO:0018210	peptidyl-threonine modification	http://amigo.geneontology.org/amigo/term/GO:0018210	114	21	9.72731	2.15887	0.000596336	0.00658692	FALSE
CDT	GO:0060078	regulation of postsynaptic membrane potential	http://amigo.geneontology.org/amigo/term/GO:0060078	146	25	12.4578	2.00678	0.00059733	0.00658692	FALSE
CDT	GO:0050848	regulation of calcium-mediated signaling	http://amigo.geneontology.org/amigo/term/GO:0050848	91	18	7.76478	2.31816	0.000598214	0.00658692	FALSE
CDT	GO:0042267	natural killer cell mediated cytotoxicity	http://amigo.geneontology.org/amigo/term/GO:0042267	62	14	5.29029	2.64636	0.00059901	0.00658692	TRUE
CDT	GO:0042108	positive regulation of cytokine biosynthetic process	http://amigo.geneontology.org/amigo/term/GO:0042108	62	14	5.29029	2.64636	0.00059901	0.00658692	FALSE
CDT	GO:0003254	regulation of membrane depolarization	http://amigo.geneontology.org/amigo/term/GO:0003254	42	11	3.58375	3.06941	0.000603849	0.00662397	FALSE
CDT	GO:0031146	SCF-dependent proteasomal ubiquitin-dependent protein catabolic process	http://amigo.geneontology.org/amigo/term/GO:0031146	42	11	3.58375	3.06941	0.000603849	0.00662397	FALSE
CDT	GO:0016042	lipid catabolic process	http://amigo.geneontology.org/amigo/term/GO:0016042	293	42	25.0009	1.67994	0.000612688	0.00671276	FALSE
CDT	GO:1904321	response to forskolin	http://amigo.geneontology.org/amigo/term/GO:1904321	14	6	1.19458	5.02268	0.000629532	0.00686395	FALSE
CDT	GO:1904322	cellular response to forskolin	http://amigo.geneontology.org/amigo/term/GO:1904322	14	6	1.19458	5.02268	0.000629532	0.00686395	FALSE
CDT	GO:2001044	regulation of integrin-mediated signaling pathway	http://amigo.geneontology.org/amigo/term/GO:2001044	14	6	1.19458	5.02268	0.000629532	0.00686395	FALSE
CDT	GO:2001185	regulation of CD8-positive, alpha-beta T cell activation	http://amigo.geneontology.org/amigo/term/GO:2001185	14	6	1.19458	5.02268	0.000629532	0.00686395	TRUE
CDT	GO:0030900	forebrain development	http://amigo.geneontology.org/amigo/term/GO:0030900	413	55	35.2402	1.56072	0.000630306	0.00686409	FALSE
CDT	GO:0010638	positive regulation of organelle organization	http://amigo.geneontology.org/amigo/term/GO:0010638	556	70	47.442	1.47549	0.000634881	0.00690557	FALSE
CDT	GO:0097306	cellular response to alcohol	http://amigo.geneontology.org/amigo/term/GO:0097306	84	17	7.16749	2.37182	0.000638569	0.00693732	FALSE
CDT	GO:0032633	interleukin-4 production	http://amigo.geneontology.org/amigo/term/GO:0032633	36	10	3.07178	3.25544	0.00064133	0.00694168	FALSE
CDT	GO:1904645	response to amyloid-beta	http://amigo.geneontology.org/amigo/term/GO:1904645	30	9	2.55982	3.51587	0.000642819	0.00694168	FALSE
CDT	GO:0010737	protein kinase A signaling	http://amigo.geneontology.org/amigo/term/GO:0010737	30	9	2.55982	3.51587	0.000642819	0.00694168	FALSE
CDT	GO:2000515	negative regulation of CD4-positive, alpha-beta T cell activation	http://amigo.geneontology.org/amigo/term/GO:2000515	30	9	2.55982	3.51587	0.000642819	0.00694168	TRUE
CDT	GO:0031294	lymphocyte costimulation	http://amigo.geneontology.org/amigo/term/GO:0031294	30	9	2.55982	3.51587	0.000642819	0.00694168	TRUE
CDT	GO:0000082	G1/S transition of mitotic cell cycle	http://amigo.geneontology.org/amigo/term/GO:0000082	155	26	13.2257	1.96587	0.000648095	0.00699028	FALSE
CDT	GO:0046058	cAMP metabolic process	http://amigo.geneontology.org/amigo/term/GO:0046058	19	7	1.62122	4.31774	0.000653165	0.00701977	FALSE
CDT	GO:0033033	negative regulation of myeloid cell apoptotic process	http://amigo.geneontology.org/amigo/term/GO:0033033	19	7	1.62122	4.31774	0.000653165	0.00701977	FALSE
CDT	GO:0038093	Fc receptor signaling pathway	http://amigo.geneontology.org/amigo/term/GO:0038093	19	7	1.62122	4.31774	0.000653165	0.00701977	TRUE
CDT	GO:0044403	symbiont process	http://amigo.geneontology.org/amigo/term/GO:0044403	349	48	29.7792	1.61186	0.000671205	0.00720506	FALSE
CDT	GO:0043367	CD4-positive, alpha-beta T cell differentiation	http://amigo.geneontology.org/amigo/term/GO:0043367	77	16	6.5702	2.43524	0.00067329	0.00721886	TRUE
CDT	GO:0120031	plasma membrane bounded cell projection assembly	http://amigo.geneontology.org/amigo/term/GO:0120031	490	63	41.8104	1.5068	0.000677149	0.00725161	FALSE
CDT	GO:0002224	toll-like receptor signaling pathway	http://amigo.geneontology.org/amigo/term/GO:0002224	92	18	7.85011	2.29296	0.00068545	0.00729339	TRUE
CDT	GO:0051541	elastin metabolic process	http://amigo.geneontology.org/amigo/term/GO:0051541	6	4	0.511964	7.81305	0.00068833	0.00729339	FALSE
CDT	GO:0032762	mast cell cytokine production	http://amigo.geneontology.org/amigo/term/GO:0032762	6	4	0.511964	7.81305	0.00068833	0.00729339	TRUE
CDT	GO:2000554	regulation of T-helper 1 cell cytokine production	http://amigo.geneontology.org/amigo/term/GO:2000554	6	4	0.511964	7.81305	0.00068833	0.00729339	TRUE
CDT	GO:2000556	positive regulation of T-helper 1 cell cytokine production	http://amigo.geneontology.org/amigo/term/GO:2000556	6	4	0.511964	7.81305	0.00068833	0.00729339	TRUE
CDT	GO:0002372	myeloid dendritic cell cytokine production	http://amigo.geneontology.org/amigo/term/GO:0002372	6	4	0.511964	7.81305	0.00068833	0.00729339	TRUE
CDT	GO:0002732	positive regulation of dendritic cell cytokine production	http://amigo.geneontology.org/amigo/term/GO:0002732	6	4	0.511964	7.81305	0.00068833	0.00729339	TRUE
CDT	GO:0002733	regulation of myeloid dendritic cell cytokine production	http://amigo.geneontology.org/amigo/term/GO:0002733	6	4	0.511964	7.81305	0.00068833	0.00729339	TRUE
CDT	GO:0002735	positive regulation of myeloid dendritic cell cytokine production	http://amigo.geneontology.org/amigo/term/GO:0002735	6	4	0.511964	7.81305	0.00068833	0.00729339	TRUE
CDT	GO:0032147	activation of protein kinase activity	http://amigo.geneontology.org/amigo/term/GO:0032147	259	38	22.0998	1.71948	0.00069675	0.00737393	FALSE
CDT	GO:0034121	regulation of toll-like receptor signaling pathway	http://amigo.geneontology.org/amigo/term/GO:0034121	56	13	4.77833	2.72062	0.000702995	0.00743131	TRUE
CDT	GO:0043405	regulation of MAP kinase activity	http://amigo.geneontology.org/amigo/term/GO:0043405	286	41	24.4036	1.68008	0.000705438	0.0074484	FALSE
CDT	GO:0010522	regulation of calcium ion transport into cytosol	http://amigo.geneontology.org/amigo/term/GO:0010522	100	19	8.53273	2.22672	0.000719834	0.00758264	FALSE
CDT	GO:0048144	fibroblast proliferation	http://amigo.geneontology.org/amigo/term/GO:0048144	100	19	8.53273	2.22672	0.000719834	0.00758264	FALSE
CDT	GO:1902903	regulation of supramolecular fiber organization	http://amigo.geneontology.org/amigo/term/GO:1902903	332	46	28.3287	1.6238	0.000733111	0.00770877	FALSE
CDT	GO:0046425	regulation of JAK-STAT cascade	http://amigo.geneontology.org/amigo/term/GO:0046425	148	25	12.6284	1.97966	0.00073398	0.00770877	FALSE
CDT	GO:0032612	interleukin-1 production	http://amigo.geneontology.org/amigo/term/GO:0032612	85	17	7.25282	2.34392	0.000735848	0.00770877	FALSE
CDT	GO:0048525	negative regulation of viral process	http://amigo.geneontology.org/amigo/term/GO:0048525	85	17	7.25282	2.34392	0.000735848	0.00770877	FALSE
CDT	GO:0030902	hindbrain development	http://amigo.geneontology.org/amigo/term/GO:0030902	173	28	14.7616	1.89681	0.000736937	0.00770877	FALSE
CDT	GO:0045619	regulation of lymphocyte differentiation	http://amigo.geneontology.org/amigo/term/GO:0045619	173	28	14.7616	1.89681	0.000736937	0.00770877	TRUE
CDT	GO:0044242	cellular lipid catabolic process	http://amigo.geneontology.org/amigo/term/GO:0044242	190	30	16.2122	1.85046	0.000740267	0.00773464	FALSE
CDT	GO:1901216	positive regulation of neuron death	http://amigo.geneontology.org/amigo/term/GO:1901216	108	20	9.21535	2.17029	0.000742861	0.00775276	FALSE
CDT	GO:0032757	positive regulation of interleukin-8 production	http://amigo.geneontology.org/amigo/term/GO:0032757	43	11	3.66907	2.99803	0.000749627	0.00781432	FALSE
CDT	GO:0009101	glycoprotein biosynthetic process	http://amigo.geneontology.org/amigo/term/GO:0009101	287	41	24.4889	1.67423	0.000756787	0.00787985	FALSE
CDT	GO:0043901	negative regulation of multi-organism process	http://amigo.geneontology.org/amigo/term/GO:0043901	165	27	14.079	1.91775	0.000764523	0.00795122	FALSE
CDT	GO:0030031	cell projection assembly	http://amigo.geneontology.org/amigo/term/GO:0030031	502	64	42.8343	1.49413	0.000768791	0.00798639	FALSE
CDT	GO:1904427	positive regulation of calcium ion transmembrane transport	http://amigo.geneontology.org/amigo/term/GO:1904427	78	16	6.65553	2.40402	0.000781076	0.00807181	FALSE
CDT	GO:0097237	cellular response to toxic substance	http://amigo.geneontology.org/amigo/term/GO:0097237	234	35	19.9666	1.75293	0.000782274	0.00807181	FALSE
CDT	GO:0045759	negative regulation of action potential	http://amigo.geneontology.org/amigo/term/GO:0045759	10	5	0.853273	5.85979	0.000785965	0.00807181	FALSE
CDT	GO:0006171	cAMP biosynthetic process	http://amigo.geneontology.org/amigo/term/GO:0006171	10	5	0.853273	5.85979	0.000785965	0.00807181	FALSE
CDT	GO:0043568	positive regulation of insulin-like growth factor receptor signaling pathway	http://amigo.geneontology.org/amigo/term/GO:0043568	10	5	0.853273	5.85979	0.000785965	0.00807181	FALSE
CDT	GO:0002883	regulation of hypersensitivity	http://amigo.geneontology.org/amigo/term/GO:0002883	10	5	0.853273	5.85979	0.000785965	0.00807181	TRUE
CDT	GO:0002645	positive regulation of tolerance induction	http://amigo.geneontology.org/amigo/term/GO:0002645	10	5	0.853273	5.85979	0.000785965	0.00807181	TRUE
CDT	GO:0043615	astrocyte cell migration	http://amigo.geneontology.org/amigo/term/GO:0043615	10	5	0.853273	5.85979	0.000785965	0.00807181	FALSE
CDT	GO:0034454	microtubule anchoring at centrosome	http://amigo.geneontology.org/amigo/term/GO:0034454	10	5	0.853273	5.85979	0.000785965	0.00807181	FALSE
CDT	GO:0035744	T-helper 1 cell cytokine production	http://amigo.geneontology.org/amigo/term/GO:0035744	10	5	0.853273	5.85979	0.000785965	0.00807181	TRUE
CDT	GO:1904646	cellular response to amyloid-beta	http://amigo.geneontology.org/amigo/term/GO:1904646	25	8	2.13318	3.75027	0.000796714	0.00817289	FALSE
CDT	GO:0001894	tissue homeostasis	http://amigo.geneontology.org/amigo/term/GO:0001894	217	33	18.516	1.78224	0.000814309	0.00834389	FALSE
CDT	GO:0120034	positive regulation of plasma membrane bounded cell projection assembly	http://amigo.geneontology.org/amigo/term/GO:0120034	101	19	8.61806	2.20467	0.000817021	0.00836218	FALSE
CDT	GO:0033043	regulation of organelle organization	http://amigo.geneontology.org/amigo/term/GO:0033043	1165	130	99.4063	1.30776	0.000826324	0.00844781	FALSE
CDT	GO:0050918	positive chemotaxis	http://amigo.geneontology.org/amigo/term/GO:0050918	64	14	5.46095	2.56366	0.000839245	0.00856472	FALSE
CDT	GO:0014911	positive regulation of smooth muscle cell migration	http://amigo.geneontology.org/amigo/term/GO:0014911	57	13	4.86366	2.67289	0.00084061	0.00856472	FALSE
CDT	GO:0046579	positive regulation of Ras protein signal transduction	http://amigo.geneontology.org/amigo/term/GO:0046579	57	13	4.86366	2.67289	0.00084061	0.00856472	FALSE
CDT	GO:0002831	regulation of response to biotic stimulus	http://amigo.geneontology.org/amigo/term/GO:0002831	133	23	11.3485	2.02669	0.000843079	0.00858019	FALSE
CDT	GO:0007018	microtubule-based movement	http://amigo.geneontology.org/amigo/term/GO:0007018	253	37	21.5878	1.71393	0.000863969	0.00878288	FALSE
CDT	GO:0043271	negative regulation of ion transport	http://amigo.geneontology.org/amigo/term/GO:0043271	158	26	13.4817	1.92854	0.000870265	0.00883692	FALSE
CDT	GO:0071229	cellular response to acid chemical	http://amigo.geneontology.org/amigo/term/GO:0071229	192	30	16.3828	1.83118	0.000881327	0.00893918	FALSE
CDT	GO:0008306	associative learning	http://amigo.geneontology.org/amigo/term/GO:0008306	94	18	8.02077	2.24417	0.000893067	0.00904807	FALSE
CDT	GO:0051279	regulation of release of sequestered calcium ion into cytosol	http://amigo.geneontology.org/amigo/term/GO:0051279	79	16	6.74086	2.37359	0.000903204	0.00912004	FALSE
CDT	GO:0032945	negative regulation of mononuclear cell proliferation	http://amigo.geneontology.org/amigo/term/GO:0032945	79	16	6.74086	2.37359	0.000903204	0.00912004	FALSE
CDT	GO:0050672	negative regulation of lymphocyte proliferation	http://amigo.geneontology.org/amigo/term/GO:0050672	79	16	6.74086	2.37359	0.000903204	0.00912004	TRUE
CDT	GO:0048589	developmental growth	http://amigo.geneontology.org/amigo/term/GO:0048589	711	85	60.6677	1.40107	0.00091264	0.00920501	FALSE
CDT	GO:0032892	positive regulation of organic acid transport	http://amigo.geneontology.org/amigo/term/GO:0032892	44	11	3.7544	2.92989	0.000923446	0.00929321	FALSE
CDT	GO:0043300	regulation of leukocyte degranulation	http://amigo.geneontology.org/amigo/term/GO:0043300	44	11	3.7544	2.92989	0.000923446	0.00929321	TRUE
CDT	GO:0030316	osteoclast differentiation	http://amigo.geneontology.org/amigo/term/GO:0030316	102	19	8.70338	2.18306	0.000925259	0.00930107	TRUE
CDT	GO:0051648	vesicle localization	http://amigo.geneontology.org/amigo/term/GO:0051648	272	39	23.209	1.68038	0.000935537	0.00939391	FALSE
CDT	GO:0002221	pattern recognition receptor signaling pathway	http://amigo.geneontology.org/amigo/term/GO:0002221	126	22	10.7512	2.04628	0.000948176	0.00951023	TRUE
CDT	GO:0008625	extrinsic apoptotic signaling pathway via death domain receptors	http://amigo.geneontology.org/amigo/term/GO:0008625	72	15	6.14356	2.44158	0.00095224	0.00954039	FALSE
CDT	GO:0014909	smooth muscle cell migration	http://amigo.geneontology.org/amigo/term/GO:0014909	87	17	7.42347	2.29003	0.000968835	0.00968513	FALSE
CDT	GO:0032602	chemokine production	http://amigo.geneontology.org/amigo/term/GO:0032602	87	17	7.42347	2.29003	0.000968835	0.00968513	FALSE
CDT	GO:0002864	regulation of acute inflammatory response to antigenic stimulus	http://amigo.geneontology.org/amigo/term/GO:0002864	15	6	1.27991	4.68783	0.000973769	0.00972367	TRUE
CDT	GO:0051932	synaptic transmission, GABAergic	http://amigo.geneontology.org/amigo/term/GO:0051932	51	12	4.35169	2.75755	0.000982479	0.0097998	FALSE
CDT	GO:0002287	alpha-beta T cell activation involved in immune response	http://amigo.geneontology.org/amigo/term/GO:0002287	65	14	5.54627	2.52422	0.000986993	0.00983394	TRUE
CDT	GO:1902905	positive regulation of supramolecular fiber organization	http://amigo.geneontology.org/amigo/term/GO:1902905	185	29	15.7855	1.83712	0.00101016	0.0100537	FALSE
CDT	GO:0046427	positive regulation of JAK-STAT cascade	http://amigo.geneontology.org/amigo/term/GO:0046427	95	18	8.10609	2.22055	0.00101561	0.0100967	FALSE
CDT	GO:2001258	negative regulation of cation channel activity	http://amigo.geneontology.org/amigo/term/GO:2001258	38	10	3.24244	3.0841	0.00101928	0.0101221	FALSE
CDT	GO:1901653	cellular response to peptide	http://amigo.geneontology.org/amigo/term/GO:1901653	319	44	27.2194	1.61649	0.00103588	0.0102756	FALSE
CDT	GO:0006664	glycolipid metabolic process	http://amigo.geneontology.org/amigo/term/GO:0006664	80	16	6.82618	2.34392	0.00104117	0.0103167	FALSE
CDT	GO:0042063	gliogenesis	http://amigo.geneontology.org/amigo/term/GO:0042063	301	42	25.6835	1.63529	0.00105801	0.0104721	FALSE
CDT	GO:0007205	protein kinase C-activating G protein-coupled receptor signaling pathway	http://amigo.geneontology.org/amigo/term/GO:0007205	26	8	2.21851	3.60602	0.00106553	0.0105119	FALSE
CDT	GO:0045061	thymic T cell selection	http://amigo.geneontology.org/amigo/term/GO:0045061	26	8	2.21851	3.60602	0.00106553	0.0105119	TRUE
CDT	GO:0046466	membrane lipid catabolic process	http://amigo.geneontology.org/amigo/term/GO:0046466	26	8	2.21851	3.60602	0.00106553	0.0105119	FALSE
CDT	GO:0061756	leukocyte adhesion to vascular endothelial cell	http://amigo.geneontology.org/amigo/term/GO:0061756	32	9	2.73047	3.29613	0.00107848	0.010628	FALSE
CDT	GO:0043406	positive regulation of MAP kinase activity	http://amigo.geneontology.org/amigo/term/GO:0043406	212	32	18.0894	1.76899	0.00109966	0.0108249	FALSE
CDT	GO:0044255	cellular lipid metabolic process	http://amigo.geneontology.org/amigo/term/GO:0044255	917	105	78.2451	1.34194	0.00110213	0.0108374	FALSE
CDT	GO:0045582	positive regulation of T cell differentiation	http://amigo.geneontology.org/amigo/term/GO:0045582	88	17	7.5088	2.26401	0.00110712	0.0108746	TRUE
CDT	GO:0010810	regulation of cell-substrate adhesion	http://amigo.geneontology.org/amigo/term/GO:0010810	195	30	16.6388	1.80301	0.00113686	0.0111546	FALSE
CDT	GO:0050792	regulation of viral process	http://amigo.geneontology.org/amigo/term/GO:0050792	161	26	13.7377	1.8926	0.00115588	0.0113288	FALSE
CDT	GO:0060359	response to ammonium ion	http://amigo.geneontology.org/amigo/term/GO:0060359	128	22	10.9219	2.0143	0.00117493	0.0114906	FALSE
CDT	GO:0002758	innate immune response-activating signal transduction	http://amigo.geneontology.org/amigo/term/GO:0002758	128	22	10.9219	2.0143	0.00117493	0.0114906	TRUE
CDT	GO:0070482	response to oxygen levels	http://amigo.geneontology.org/amigo/term/GO:0070482	321	44	27.3901	1.60642	0.00117668	0.0114953	FALSE
CDT	GO:2000300	regulation of synaptic vesicle exocytosis	http://amigo.geneontology.org/amigo/term/GO:2000300	104	19	8.87404	2.14108	0.00117895	0.011505	FALSE
CDT	GO:0000768	syncytium formation by plasma membrane fusion	http://amigo.geneontology.org/amigo/term/GO:0000768	59	13	5.03431	2.58228	0.00118417	0.0115185	FALSE
CDT	GO:0140253	cell-cell fusion	http://amigo.geneontology.org/amigo/term/GO:0140253	59	13	5.03431	2.58228	0.00118417	0.0115185	FALSE
CDT	GO:1903793	positive regulation of anion transport	http://amigo.geneontology.org/amigo/term/GO:1903793	59	13	5.03431	2.58228	0.00118417	0.0115185	FALSE
CDT	GO:0001933	negative regulation of protein phosphorylation	http://amigo.geneontology.org/amigo/term/GO:0001933	396	52	33.7896	1.53893	0.00119918	0.0116446	FALSE
CDT	GO:0097479	synaptic vesicle localization	http://amigo.geneontology.org/amigo/term/GO:0097479	187	29	15.9562	1.81747	0.00119972	0.0116446	FALSE
CDT	GO:0044843	cell cycle G1/S phase transition	http://amigo.geneontology.org/amigo/term/GO:0044843	170	27	14.5056	1.86135	0.00121329	0.0117637	FALSE
CDT	GO:0098693	regulation of synaptic vesicle cycle	http://amigo.geneontology.org/amigo/term/GO:0098693	145	24	12.3725	1.93979	0.00124105	0.0120199	FALSE
CDT	GO:2001237	negative regulation of extrinsic apoptotic signaling pathway	http://amigo.geneontology.org/amigo/term/GO:2001237	89	17	7.59413	2.23857	0.0012618	0.0121941	FALSE
CDT	GO:0007269	neurotransmitter secretion	http://amigo.geneontology.org/amigo/term/GO:0007269	179	28	15.2736	1.83323	0.00126309	0.0121941	FALSE
CDT	GO:0099643	signal release from synapse	http://amigo.geneontology.org/amigo/term/GO:0099643	179	28	15.2736	1.83323	0.00126309	0.0121941	FALSE
CDT	GO:0007157	heterophilic cell-cell adhesion via plasma membrane cell adhesion molecules	http://amigo.geneontology.org/amigo/term/GO:0007157	39	10	3.32776	3.00502	0.00126732	0.0122088	FALSE
CDT	GO:0072604	interleukin-6 secretion	http://amigo.geneontology.org/amigo/term/GO:0072604	39	10	3.32776	3.00502	0.00126732	0.0122088	FALSE
CDT	GO:0048017	inositol lipid-mediated signaling	http://amigo.geneontology.org/amigo/term/GO:0048017	137	23	11.6898	1.96752	0.00127641	0.0122833	FALSE
CDT	GO:0032928	regulation of superoxide anion generation	http://amigo.geneontology.org/amigo/term/GO:0032928	21	7	1.79187	3.90653	0.00129492	0.0124084	FALSE
CDT	GO:0007190	activation of adenylate cyclase activity	http://amigo.geneontology.org/amigo/term/GO:0007190	21	7	1.79187	3.90653	0.00129492	0.0124084	FALSE
CDT	GO:0060080	inhibitory postsynaptic potential	http://amigo.geneontology.org/amigo/term/GO:0060080	21	7	1.79187	3.90653	0.00129492	0.0124084	FALSE
CDT	GO:0071677	positive regulation of mononuclear cell migration	http://amigo.geneontology.org/amigo/term/GO:0071677	21	7	1.79187	3.90653	0.00129492	0.0124084	TRUE
CDT	GO:0002761	regulation of myeloid leukocyte differentiation	http://amigo.geneontology.org/amigo/term/GO:0002761	121	21	10.3246	2.03398	0.00132419	0.0125983	TRUE
CDT	GO:0002698	negative regulation of immune effector process	http://amigo.geneontology.org/amigo/term/GO:0002698	121	21	10.3246	2.03398	0.00132419	0.0125983	TRUE
CDT	GO:0040008	regulation of growth	http://amigo.geneontology.org/amigo/term/GO:0040008	690	82	58.8758	1.39276	0.00132422	0.0125983	FALSE
CDT	GO:0033632	regulation of cell-cell adhesion mediated by integrin	http://amigo.geneontology.org/amigo/term/GO:0033632	11	5	0.9386	5.32708	0.00133989	0.0125983	FALSE
CDT	GO:1904181	positive regulation of membrane depolarization	http://amigo.geneontology.org/amigo/term/GO:1904181	11	5	0.9386	5.32708	0.00133989	0.0125983	FALSE
CDT	GO:1902510	regulation of apoptotic DNA fragmentation	http://amigo.geneontology.org/amigo/term/GO:1902510	11	5	0.9386	5.32708	0.00133989	0.0125983	FALSE
CDT	GO:0099159	regulation of modification of postsynaptic structure	http://amigo.geneontology.org/amigo/term/GO:0099159	11	5	0.9386	5.32708	0.00133989	0.0125983	FALSE
CDT	GO:0097049	motor neuron apoptotic process	http://amigo.geneontology.org/amigo/term/GO:0097049	11	5	0.9386	5.32708	0.00133989	0.0125983	FALSE
CDT	GO:0043497	regulation of protein heterodimerization activity	http://amigo.geneontology.org/amigo/term/GO:0043497	11	5	0.9386	5.32708	0.00133989	0.0125983	FALSE
CDT	GO:0038063	collagen-activated tyrosine kinase receptor signaling pathway	http://amigo.geneontology.org/amigo/term/GO:0038063	11	5	0.9386	5.32708	0.00133989	0.0125983	FALSE
CDT	GO:0043301	negative regulation of leukocyte degranulation	http://amigo.geneontology.org/amigo/term/GO:0043301	11	5	0.9386	5.32708	0.00133989	0.0125983	TRUE
CDT	GO:0072683	T cell extravasation	http://amigo.geneontology.org/amigo/term/GO:0072683	11	5	0.9386	5.32708	0.00133989	0.0125983	TRUE
CDT	GO:0072697	protein localization to cell cortex	http://amigo.geneontology.org/amigo/term/GO:0072697	11	5	0.9386	5.32708	0.00133989	0.0125983	FALSE
CDT	GO:0048934	peripheral nervous system neuron differentiation	http://amigo.geneontology.org/amigo/term/GO:0048934	11	5	0.9386	5.32708	0.00133989	0.0125983	FALSE
CDT	GO:0048935	peripheral nervous system neuron development	http://amigo.geneontology.org/amigo/term/GO:0048935	11	5	0.9386	5.32708	0.00133989	0.0125983	FALSE
CDT	GO:0060340	positive regulation of type I interferon-mediated signaling pathway	http://amigo.geneontology.org/amigo/term/GO:0060340	11	5	0.9386	5.32708	0.00133989	0.0125983	TRUE
CDT	GO:0032725	positive regulation of granulocyte macrophage colony-stimulating factor production	http://amigo.geneontology.org/amigo/term/GO:0032725	11	5	0.9386	5.32708	0.00133989	0.0125983	FALSE
CDT	GO:0043922	negative regulation by host of viral transcription	http://amigo.geneontology.org/amigo/term/GO:0043922	11	5	0.9386	5.32708	0.00133989	0.0125983	FALSE
CDT	GO:0010721	negative regulation of cell development	http://amigo.geneontology.org/amigo/term/GO:0010721	351	47	29.9499	1.56929	0.00134286	0.0126131	FALSE
CDT	GO:0032418	lysosome localization	http://amigo.geneontology.org/amigo/term/GO:0032418	67	14	5.71693	2.44887	0.0013486	0.0126538	FALSE
CDT	GO:0032642	regulation of chemokine production	http://amigo.geneontology.org/amigo/term/GO:0032642	82	16	6.99684	2.28675	0.00137109	0.0128381	FALSE
CDT	GO:1901379	regulation of potassium ion transmembrane transport	http://amigo.geneontology.org/amigo/term/GO:1901379	82	16	6.99684	2.28675	0.00137109	0.0128381	FALSE
CDT	GO:0045944	positive regulation of transcription by RNA polymerase II	http://amigo.geneontology.org/amigo/term/GO:0045944	1160	128	98.9797	1.2932	0.00137829	0.0128922	FALSE
CDT	GO:0045893	positive regulation of transcription, DNA-templated	http://amigo.geneontology.org/amigo/term/GO:0045893	1453	156	123.981	1.25826	0.00138084	0.0129026	FALSE
CDT	GO:0043409	negative regulation of MAPK cascade	http://amigo.geneontology.org/amigo/term/GO:0043409	163	26	13.9083	1.86938	0.00138849	0.0129606	FALSE
CDT	GO:0033627	cell adhesion mediated by integrin	http://amigo.geneontology.org/amigo/term/GO:0033627	60	13	5.11964	2.53924	0.0013956	0.0130001	FALSE
CDT	GO:2000514	regulation of CD4-positive, alpha-beta T cell activation	http://amigo.geneontology.org/amigo/term/GO:2000514	60	13	5.11964	2.53924	0.0013956	0.0130001	TRUE
CDT	GO:0099563	modification of synaptic structure	http://amigo.geneontology.org/amigo/term/GO:0099563	27	8	2.30384	3.47247	0.0014021	0.0130069	FALSE
CDT	GO:0002438	acute inflammatory response to antigenic stimulus	http://amigo.geneontology.org/amigo/term/GO:0002438	27	8	2.30384	3.47247	0.0014021	0.0130069	TRUE
CDT	GO:0030262	apoptotic nuclear changes	http://amigo.geneontology.org/amigo/term/GO:0030262	27	8	2.30384	3.47247	0.0014021	0.0130069	FALSE
CDT	GO:2000778	positive regulation of interleukin-6 secretion	http://amigo.geneontology.org/amigo/term/GO:2000778	27	8	2.30384	3.47247	0.0014021	0.0130069	FALSE
CDT	GO:0031103	axon regeneration	http://amigo.geneontology.org/amigo/term/GO:0031103	53	12	4.52235	2.65349	0.00140827	0.0130373	FALSE
CDT	GO:0045824	negative regulation of innate immune response	http://amigo.geneontology.org/amigo/term/GO:0045824	53	12	4.52235	2.65349	0.00140827	0.0130373	TRUE
CDT	GO:0042454	ribonucleoside catabolic process	http://amigo.geneontology.org/amigo/term/GO:0042454	16	6	1.36524	4.39484	0.00144619	0.0133337	FALSE
CDT	GO:0010819	regulation of T cell chemotaxis	http://amigo.geneontology.org/amigo/term/GO:0010819	16	6	1.36524	4.39484	0.00144619	0.0133337	TRUE
CDT	GO:0072578	neurotransmitter-gated ion channel clustering	http://amigo.geneontology.org/amigo/term/GO:0072578	16	6	1.36524	4.39484	0.00144619	0.0133337	FALSE
CDT	GO:0048070	regulation of developmental pigmentation	http://amigo.geneontology.org/amigo/term/GO:0048070	16	6	1.36524	4.39484	0.00144619	0.0133337	FALSE
CDT	GO:0071236	cellular response to antibiotic	http://amigo.geneontology.org/amigo/term/GO:0071236	155	25	13.2257	1.89025	0.00144857	0.013342	FALSE
CDT	GO:1903076	regulation of protein localization to plasma membrane	http://amigo.geneontology.org/amigo/term/GO:1903076	98	18	8.36207	2.15258	0.00147268	0.0135502	FALSE
CDT	GO:1901019	regulation of calcium ion transmembrane transporter activity	http://amigo.geneontology.org/amigo/term/GO:1901019	75	15	6.39955	2.34392	0.00147524	0.0135599	FALSE
CDT	GO:0046632	alpha-beta T cell differentiation	http://amigo.geneontology.org/amigo/term/GO:0046632	106	19	9.04469	2.10068	0.00148968	0.0136786	TRUE
CDT	GO:0002885	positive regulation of hypersensitivity	http://amigo.geneontology.org/amigo/term/GO:0002885	7	4	0.597291	6.6969	0.00149738	0.0136936	TRUE
CDT	GO:0035754	B cell chemotaxis	http://amigo.geneontology.org/amigo/term/GO:0035754	7	4	0.597291	6.6969	0.00149738	0.0136936	TRUE
CDT	GO:0043307	eosinophil activation	http://amigo.geneontology.org/amigo/term/GO:0043307	7	4	0.597291	6.6969	0.00149738	0.0136936	TRUE
CDT	GO:0001866	NK T cell proliferation	http://amigo.geneontology.org/amigo/term/GO:0001866	7	4	0.597291	6.6969	0.00149738	0.0136936	TRUE
CDT	GO:0035264	multicellular organism growth	http://amigo.geneontology.org/amigo/term/GO:0035264	181	28	15.4442	1.81297	0.00149924	0.0136967	FALSE
CDT	GO:0051090	regulation of DNA-binding transcription factor activity	http://amigo.geneontology.org/amigo/term/GO:0051090	372	49	31.7418	1.54371	0.00152952	0.013948	FALSE
CDT	GO:0072522	purine-containing compound biosynthetic process	http://amigo.geneontology.org/amigo/term/GO:0072522	234	34	19.9666	1.70284	0.00152984	0.013948	FALSE
CDT	GO:0110053	regulation of actin filament organization	http://amigo.geneontology.org/amigo/term/GO:0110053	243	35	20.7345	1.68801	0.00153478	0.0139789	FALSE
CDT	GO:0002707	negative regulation of lymphocyte mediated immunity	http://amigo.geneontology.org/amigo/term/GO:0002707	40	10	3.41309	2.92989	0.00156237	0.0142015	TRUE
CDT	GO:0002455	humoral immune response mediated by circulating immunoglobulin	http://amigo.geneontology.org/amigo/term/GO:0002455	40	10	3.41309	2.92989	0.00156237	0.0142015	TRUE
CDT	GO:0001913	T cell mediated cytotoxicity	http://amigo.geneontology.org/amigo/term/GO:0001913	68	14	5.80226	2.41285	0.00156728	0.0142318	TRUE
CDT	GO:0006066	alcohol metabolic process	http://amigo.geneontology.org/amigo/term/GO:0006066	298	41	25.4275	1.61243	0.0015805	0.0143374	FALSE
CDT	GO:0018193	peptidyl-amino acid modification	http://amigo.geneontology.org/amigo/term/GO:0018193	1154	127	98.4677	1.28976	0.00158402	0.0143548	FALSE
CDT	GO:0007584	response to nutrient	http://amigo.geneontology.org/amigo/term/GO:0007584	208	31	17.7481	1.74667	0.00160338	0.0145012	FALSE
CDT	GO:0009152	purine ribonucleotide biosynthetic process	http://amigo.geneontology.org/amigo/term/GO:0009152	208	31	17.7481	1.74667	0.00160338	0.0145012	FALSE
CDT	GO:0031670	cellular response to nutrient	http://amigo.geneontology.org/amigo/term/GO:0031670	61	13	5.20496	2.49762	0.00163744	0.0147944	FALSE
CDT	GO:0021549	cerebellum development	http://amigo.geneontology.org/amigo/term/GO:0021549	115	20	9.81264	2.03819	0.0016609	0.0149764	FALSE
CDT	GO:0051963	regulation of synapse assembly	http://amigo.geneontology.org/amigo/term/GO:0051963	115	20	9.81264	2.03819	0.0016609	0.0149764	FALSE
CDT	GO:0016999	antibiotic metabolic process	http://amigo.geneontology.org/amigo/term/GO:0016999	140	23	11.9458	1.92536	0.00171596	0.0154573	FALSE
CDT	GO:0051588	regulation of neurotransmitter transport	http://amigo.geneontology.org/amigo/term/GO:0051588	174	27	14.8469	1.81856	0.00172156	0.0154924	FALSE
CDT	GO:0010632	regulation of epithelial cell migration	http://amigo.geneontology.org/amigo/term/GO:0010632	209	31	17.8334	1.73831	0.0017325	0.0155753	FALSE
CDT	GO:0050880	regulation of blood vessel size	http://amigo.geneontology.org/amigo/term/GO:0050880	157	25	13.3964	1.86618	0.00173965	0.0156239	FALSE
CDT	GO:0010738	regulation of protein kinase A signaling	http://amigo.geneontology.org/amigo/term/GO:0010738	22	7	1.8772	3.72896	0.00176065	0.0157342	FALSE
CDT	GO:0070242	thymocyte apoptotic process	http://amigo.geneontology.org/amigo/term/GO:0070242	22	7	1.8772	3.72896	0.00176065	0.0157342	FALSE
CDT	GO:0051882	mitochondrial depolarization	http://amigo.geneontology.org/amigo/term/GO:0051882	22	7	1.8772	3.72896	0.00176065	0.0157342	FALSE
CDT	GO:0099010	modification of postsynaptic structure	http://amigo.geneontology.org/amigo/term/GO:0099010	22	7	1.8772	3.72896	0.00176065	0.0157342	FALSE
CDT	GO:1903306	negative regulation of regulated secretory pathway	http://amigo.geneontology.org/amigo/term/GO:1903306	22	7	1.8772	3.72896	0.00176065	0.0157342	FALSE
CDT	GO:0006164	purine nucleotide biosynthetic process	http://amigo.geneontology.org/amigo/term/GO:0006164	227	33	19.3693	1.70373	0.001763	0.0157395	FALSE
CDT	GO:0046928	regulation of neurotransmitter secretion	http://amigo.geneontology.org/amigo/term/GO:0046928	132	22	11.2632	1.95326	0.00177062	0.015792	FALSE
CDT	GO:0030212	hyaluronan metabolic process	http://amigo.geneontology.org/amigo/term/GO:0030212	28	8	2.38916	3.34845	0.00181784	0.0161811	FALSE
CDT	GO:0006921	cellular component disassembly involved in execution phase of apoptosis	http://amigo.geneontology.org/amigo/term/GO:0006921	28	8	2.38916	3.34845	0.00181784	0.0161811	FALSE
CDT	GO:0001666	response to hypoxia	http://amigo.geneontology.org/amigo/term/GO:0001666	291	40	24.8302	1.61094	0.00181996	0.016184	FALSE
CDT	GO:0007200	phospholipase C-activating G protein-coupled receptor signaling pathway	http://amigo.geneontology.org/amigo/term/GO:0007200	92	17	7.85011	2.16557	0.00183978	0.0163441	FALSE
CDT	GO:0014812	muscle cell migration	http://amigo.geneontology.org/amigo/term/GO:0014812	100	18	8.53273	2.10952	0.00186556	0.0165558	FALSE
CDT	GO:1902803	regulation of synaptic vesicle transport	http://amigo.geneontology.org/amigo/term/GO:1902803	108	19	9.21535	2.06178	0.00186727	0.0165558	FALSE
CDT	GO:0019637	organophosphate metabolic process	http://amigo.geneontology.org/amigo/term/GO:0019637	932	105	79.525	1.32034	0.00187953	0.0166481	FALSE
CDT	GO:0032870	cellular response to hormone stimulus	http://amigo.geneontology.org/amigo/term/GO:0032870	609	73	51.9643	1.40481	0.0018947	0.016766	FALSE
CDT	GO:0035150	regulation of tube size	http://amigo.geneontology.org/amigo/term/GO:0035150	158	25	13.4817	1.85436	0.00190307	0.0168235	FALSE
CDT	GO:0009187	cyclic nucleotide metabolic process	http://amigo.geneontology.org/amigo/term/GO:0009187	41	10	3.49842	2.85843	0.00191072	0.0168447	FALSE
CDT	GO:0048873	homeostasis of number of cells within a tissue	http://amigo.geneontology.org/amigo/term/GO:0048873	41	10	3.49842	2.85843	0.00191072	0.0168447	FALSE
CDT	GO:0042093	T-helper cell differentiation	http://amigo.geneontology.org/amigo/term/GO:0042093	62	13	5.29029	2.45733	0.00191294	0.0168447	TRUE
CDT	GO:0045661	regulation of myoblast differentiation	http://amigo.geneontology.org/amigo/term/GO:0045661	62	13	5.29029	2.45733	0.00191294	0.0168447	FALSE
CDT	GO:0050678	regulation of epithelial cell proliferation	http://amigo.geneontology.org/amigo/term/GO:0050678	329	44	28.0727	1.56736	0.00192212	0.0169091	FALSE
CDT	GO:0003018	vascular process in circulatory system	http://amigo.geneontology.org/amigo/term/GO:0003018	184	28	15.7002	1.78341	0.00192456	0.016914	FALSE
CDT	GO:0050728	negative regulation of inflammatory response	http://amigo.geneontology.org/amigo/term/GO:0050728	133	22	11.3485	1.93858	0.00195446	0.01716	FALSE
CDT	GO:0009725	response to hormone	http://amigo.geneontology.org/amigo/term/GO:0009725	923	104	78.7571	1.32052	0.0019629	0.0172174	FALSE
CDT	GO:0060249	anatomical structure homeostasis	http://amigo.geneontology.org/amigo/term/GO:0060249	386	50	32.9363	1.51808	0.00196884	0.0172527	FALSE
CDT	GO:0006357	regulation of transcription by RNA polymerase II	http://amigo.geneontology.org/amigo/term/GO:0006357	1871	194	159.647	1.21518	0.00197077	0.0172529	FALSE
CDT	GO:0050766	positive regulation of phagocytosis	http://amigo.geneontology.org/amigo/term/GO:0050766	55	12	4.693	2.557	0.00197588	0.0172808	FALSE
CDT	GO:0042596	fear response	http://amigo.geneontology.org/amigo/term/GO:0042596	48	11	4.09571	2.68574	0.0019837	0.0173156	FALSE
CDT	GO:0001974	blood vessel remodeling	http://amigo.geneontology.org/amigo/term/GO:0001974	48	11	4.09571	2.68574	0.0019837	0.0173156	FALSE
CDT	GO:0042326	negative regulation of phosphorylation	http://amigo.geneontology.org/amigo/term/GO:0042326	434	55	37.032	1.4852	0.00198642	0.0173226	FALSE
CDT	GO:0031667	response to nutrient levels	http://amigo.geneontology.org/amigo/term/GO:0031667	502	62	42.8343	1.44744	0.00200251	0.017446	FALSE
CDT	GO:0060828	regulation of canonical Wnt signaling pathway	http://amigo.geneontology.org/amigo/term/GO:0060828	211	31	18.0041	1.72183	0.00201789	0.017563	FALSE
CDT	GO:0014066	regulation of phosphatidylinositol 3-kinase signaling	http://amigo.geneontology.org/amigo/term/GO:0014066	85	16	7.25282	2.20604	0.00202819	0.0176356	FALSE
CDT	GO:0045665	negative regulation of neuron differentiation	http://amigo.geneontology.org/amigo/term/GO:0045665	238	34	20.3079	1.67423	0.0020396	0.0177178	FALSE
CDT	GO:0006309	apoptotic DNA fragmentation	http://amigo.geneontology.org/amigo/term/GO:0006309	17	6	1.45056	4.13632	0.00207489	0.0179138	FALSE
CDT	GO:0045655	regulation of monocyte differentiation	http://amigo.geneontology.org/amigo/term/GO:0045655	17	6	1.45056	4.13632	0.00207489	0.0179138	TRUE
CDT	GO:1904469	positive regulation of tumor necrosis factor secretion	http://amigo.geneontology.org/amigo/term/GO:1904469	17	6	1.45056	4.13632	0.00207489	0.0179138	FALSE
CDT	GO:0006677	glycosylceramide metabolic process	http://amigo.geneontology.org/amigo/term/GO:0006677	17	6	1.45056	4.13632	0.00207489	0.0179138	FALSE
CDT	GO:0006516	glycoprotein catabolic process	http://amigo.geneontology.org/amigo/term/GO:0006516	17	6	1.45056	4.13632	0.00207489	0.0179138	FALSE
CDT	GO:0045639	positive regulation of myeloid cell differentiation	http://amigo.geneontology.org/amigo/term/GO:0045639	93	17	7.93544	2.14229	0.00207607	0.0179138	TRUE
CDT	GO:0045445	myoblast differentiation	http://amigo.geneontology.org/amigo/term/GO:0045445	93	17	7.93544	2.14229	0.00207607	0.0179138	FALSE
CDT	GO:0016055	Wnt signaling pathway	http://amigo.geneontology.org/amigo/term/GO:0016055	387	50	33.0217	1.51416	0.00207864	0.0179189	FALSE
CDT	GO:0051493	regulation of cytoskeleton organization	http://amigo.geneontology.org/amigo/term/GO:0051493	503	62	42.9196	1.44456	0.00209919	0.0180787	FALSE
CDT	GO:0045927	positive regulation of growth	http://amigo.geneontology.org/amigo/term/GO:0045927	275	38	23.465	1.61943	0.00212282	0.0182648	FALSE
CDT	GO:0002517	T cell tolerance induction	http://amigo.geneontology.org/amigo/term/GO:0002517	12	5	1.02393	4.88316	0.00213626	0.0183105	TRUE
CDT	GO:0055119	relaxation of cardiac muscle	http://amigo.geneontology.org/amigo/term/GO:0055119	12	5	1.02393	4.88316	0.00213626	0.0183105	FALSE
CDT	GO:0072393	microtubule anchoring at microtubule organizing center	http://amigo.geneontology.org/amigo/term/GO:0072393	12	5	1.02393	4.88316	0.00213626	0.0183105	FALSE
CDT	GO:0002524	hypersensitivity	http://amigo.geneontology.org/amigo/term/GO:0002524	12	5	1.02393	4.88316	0.00213626	0.0183105	TRUE
CDT	GO:0070207	protein homotrimerization	http://amigo.geneontology.org/amigo/term/GO:0070207	35	9	2.98646	3.01361	0.00215066	0.0184164	FALSE
CDT	GO:0030879	mammary gland development	http://amigo.geneontology.org/amigo/term/GO:0030879	168	26	14.335	1.81374	0.00215337	0.0184218	FALSE
CDT	GO:0030278	regulation of ossification	http://amigo.geneontology.org/amigo/term/GO:0030278	203	30	17.3214	1.73196	0.00215537	0.0184218	FALSE
CDT	GO:0042542	response to hydrogen peroxide	http://amigo.geneontology.org/amigo/term/GO:0042542	151	24	12.8844	1.86271	0.00218069	0.0186029	FALSE
CDT	GO:2001236	regulation of extrinsic apoptotic signaling pathway	http://amigo.geneontology.org/amigo/term/GO:2001236	151	24	12.8844	1.86271	0.00218069	0.0186029	FALSE
CDT	GO:0035023	regulation of Rho protein signal transduction	http://amigo.geneontology.org/amigo/term/GO:0035023	126	21	10.7512	1.95326	0.00222384	0.0189319	FALSE
CDT	GO:1903510	mucopolysaccharide metabolic process	http://amigo.geneontology.org/amigo/term/GO:1903510	63	13	5.37562	2.41833	0.00222555	0.0189319	FALSE
CDT	GO:0002294	CD4-positive, alpha-beta T cell differentiation involved in immune response	http://amigo.geneontology.org/amigo/term/GO:0002294	63	13	5.37562	2.41833	0.00222555	0.0189319	TRUE
CDT	GO:0042133	neurotransmitter metabolic process	http://amigo.geneontology.org/amigo/term/GO:0042133	143	23	12.2018	1.88497	0.00227868	0.019315	FALSE
CDT	GO:1903707	negative regulation of hemopoiesis	http://amigo.geneontology.org/amigo/term/GO:1903707	143	23	12.2018	1.88497	0.00227868	0.019315	TRUE
CDT	GO:0010811	positive regulation of cell-substrate adhesion	http://amigo.geneontology.org/amigo/term/GO:0010811	118	20	10.0686	1.98637	0.0022813	0.019315	FALSE
CDT	GO:0034763	negative regulation of transmembrane transport	http://amigo.geneontology.org/amigo/term/GO:0034763	118	20	10.0686	1.98637	0.0022813	0.019315	FALSE
CDT	GO:0003158	endothelium development	http://amigo.geneontology.org/amigo/term/GO:0003158	118	20	10.0686	1.98637	0.0022813	0.019315	FALSE
CDT	GO:0051281	positive regulation of release of sequestered calcium ion into cytosol	http://amigo.geneontology.org/amigo/term/GO:0051281	42	10	3.58375	2.79038	0.00231912	0.0195021	FALSE
CDT	GO:1901381	positive regulation of potassium ion transmembrane transport	http://amigo.geneontology.org/amigo/term/GO:1901381	42	10	3.58375	2.79038	0.00231912	0.0195021	FALSE
CDT	GO:0050850	positive regulation of calcium-mediated signaling	http://amigo.geneontology.org/amigo/term/GO:0050850	42	10	3.58375	2.79038	0.00231912	0.0195021	FALSE
CDT	GO:0045740	positive regulation of DNA replication	http://amigo.geneontology.org/amigo/term/GO:0045740	42	10	3.58375	2.79038	0.00231912	0.0195021	FALSE
CDT	GO:0044070	regulation of anion transport	http://amigo.geneontology.org/amigo/term/GO:0044070	110	19	9.386	2.02429	0.00232266	0.0195021	FALSE
CDT	GO:0099633	protein localization to postsynaptic specialization membrane	http://amigo.geneontology.org/amigo/term/GO:0099633	29	8	2.47449	3.23299	0.00232503	0.0195021	FALSE
CDT	GO:0099645	neurotransmitter receptor localization to postsynaptic specialization membrane	http://amigo.geneontology.org/amigo/term/GO:0099645	29	8	2.47449	3.23299	0.00232503	0.0195021	FALSE
CDT	GO:0002675	positive regulation of acute inflammatory response	http://amigo.geneontology.org/amigo/term/GO:0002675	29	8	2.47449	3.23299	0.00232503	0.0195021	FALSE
CDT	GO:0002828	regulation of type 2 immune response	http://amigo.geneontology.org/amigo/term/GO:0002828	29	8	2.47449	3.23299	0.00232503	0.0195021	TRUE
CDT	GO:0006958	complement activation, classical pathway	http://amigo.geneontology.org/amigo/term/GO:0006958	29	8	2.47449	3.23299	0.00232503	0.0195021	TRUE
CDT	GO:0043603	cellular amide metabolic process	http://amigo.geneontology.org/amigo/term/GO:0043603	928	104	79.1837	1.3134	0.00232955	0.0195219	FALSE
CDT	GO:0007413	axonal fasciculation	http://amigo.geneontology.org/amigo/term/GO:0007413	23	7	1.96253	3.56683	0.00234656	0.0196098	FALSE
CDT	GO:0106030	neuron projection fasciculation	http://amigo.geneontology.org/amigo/term/GO:0106030	23	7	1.96253	3.56683	0.00234656	0.0196098	FALSE
CDT	GO:0030149	sphingolipid catabolic process	http://amigo.geneontology.org/amigo/term/GO:0030149	23	7	1.96253	3.56683	0.00234656	0.0196098	FALSE
CDT	GO:0070085	glycosylation	http://amigo.geneontology.org/amigo/term/GO:0070085	231	33	19.7106	1.67423	0.00235175	0.019635	FALSE
CDT	GO:0048015	phosphatidylinositol-mediated signaling	http://amigo.geneontology.org/amigo/term/GO:0048015	135	22	11.5192	1.90986	0.00237111	0.0197783	FALSE
CDT	GO:0048732	gland development	http://amigo.geneontology.org/amigo/term/GO:0048732	506	62	43.1756	1.436	0.00241421	0.0201191	FALSE
CDT	GO:0198738	cell-cell signaling by wnt	http://amigo.geneontology.org/amigo/term/GO:0198738	390	50	33.2776	1.50251	0.00244073	0.0203208	FALSE
CDT	GO:0050768	negative regulation of neurogenesis	http://amigo.geneontology.org/amigo/term/GO:0050768	305	41	26.0248	1.57542	0.00244291	0.0203208	FALSE
CDT	GO:0030279	negative regulation of ossification	http://amigo.geneontology.org/amigo/term/GO:0030279	79	15	6.74086	2.22524	0.00252839	0.0210125	FALSE
CDT	GO:0008064	regulation of actin polymerization or depolymerization	http://amigo.geneontology.org/amigo/term/GO:0008064	170	26	14.5056	1.79241	0.00254735	0.0211505	FALSE
CDT	GO:0050885	neuromuscular process controlling balance	http://amigo.geneontology.org/amigo/term/GO:0050885	64	13	5.46095	2.38054	0.00257892	0.0213536	FALSE
CDT	GO:0051057	positive regulation of small GTPase mediated signal transduction	http://amigo.geneontology.org/amigo/term/GO:0051057	64	13	5.46095	2.38054	0.00257892	0.0213536	FALSE
CDT	GO:0002293	alpha-beta T cell differentiation involved in immune response	http://amigo.geneontology.org/amigo/term/GO:0002293	64	13	5.46095	2.38054	0.00257892	0.0213536	TRUE
CDT	GO:0032755	positive regulation of interleukin-6 production	http://amigo.geneontology.org/amigo/term/GO:0032755	87	16	7.42347	2.15533	0.00259816	0.0214932	FALSE
CDT	GO:0007017	microtubule-based process	http://amigo.geneontology.org/amigo/term/GO:0007017	717	83	61.1797	1.35666	0.00260735	0.0215495	FALSE
CDT	GO:0006366	transcription by RNA polymerase II	http://amigo.geneontology.org/amigo/term/GO:0006366	1926	198	164.34	1.20482	0.00262384	0.0216659	FALSE
CDT	GO:1901652	response to peptide	http://amigo.geneontology.org/amigo/term/GO:1901652	469	58	40.0185	1.44933	0.00266295	0.0219687	FALSE
CDT	GO:0071242	cellular response to ammonium ion	http://amigo.geneontology.org/amigo/term/GO:0071242	57	12	4.86366	2.46728	0.00271834	0.0224052	FALSE
CDT	GO:0032890	regulation of organic acid transport	http://amigo.geneontology.org/amigo/term/GO:0032890	72	14	6.14356	2.27881	0.00275836	0.0227143	FALSE
CDT	GO:0030832	regulation of actin filament length	http://amigo.geneontology.org/amigo/term/GO:0030832	171	26	14.591	1.78192	0.0027663	0.0227588	FALSE
CDT	GO:0090160	Golgi to lysosome transport	http://amigo.geneontology.org/amigo/term/GO:0090160	8	4	0.682618	5.85979	0.00279266	0.0228055	FALSE
CDT	GO:2000562	negative regulation of CD4-positive, alpha-beta T cell proliferation	http://amigo.geneontology.org/amigo/term/GO:2000562	8	4	0.682618	5.85979	0.00279266	0.0228055	TRUE
CDT	GO:0015677	copper ion import	http://amigo.geneontology.org/amigo/term/GO:0015677	8	4	0.682618	5.85979	0.00279266	0.0228055	FALSE
CDT	GO:0016139	glycoside catabolic process	http://amigo.geneontology.org/amigo/term/GO:0016139	8	4	0.682618	5.85979	0.00279266	0.0228055	FALSE
CDT	GO:0035747	natural killer cell chemotaxis	http://amigo.geneontology.org/amigo/term/GO:0035747	8	4	0.682618	5.85979	0.00279266	0.0228055	TRUE
CDT	GO:2000501	regulation of natural killer cell chemotaxis	http://amigo.geneontology.org/amigo/term/GO:2000501	8	4	0.682618	5.85979	0.00279266	0.0228055	TRUE
CDT	GO:0044387	negative regulation of protein kinase activity by regulation of protein phosphorylation	http://amigo.geneontology.org/amigo/term/GO:0044387	8	4	0.682618	5.85979	0.00279266	0.0228055	FALSE
CDT	GO:0007212	dopamine receptor signaling pathway	http://amigo.geneontology.org/amigo/term/GO:0007212	43	10	3.66907	2.72548	0.00279473	0.0228055	FALSE
CDT	GO:0007520	myoblast fusion	http://amigo.geneontology.org/amigo/term/GO:0007520	43	10	3.66907	2.72548	0.00279473	0.0228055	FALSE
CDT	GO:0042269	regulation of natural killer cell mediated cytotoxicity	http://amigo.geneontology.org/amigo/term/GO:0042269	50	11	4.26636	2.57831	0.00280143	0.0228395	TRUE
CDT	GO:0001649	osteoblast differentiation	http://amigo.geneontology.org/amigo/term/GO:0001649	180	27	15.3589	1.75794	0.00282227	0.0229887	FALSE
CDT	GO:0032269	negative regulation of cellular protein metabolic process	http://amigo.geneontology.org/amigo/term/GO:0032269	1017	112	86.7779	1.29065	0.0028685	0.0233441	FALSE
CDT	GO:0009164	nucleoside catabolic process	http://amigo.geneontology.org/amigo/term/GO:0009164	18	6	1.53589	3.90653	0.00288976	0.0233877	FALSE
CDT	GO:0032693	negative regulation of interleukin-10 production	http://amigo.geneontology.org/amigo/term/GO:0032693	18	6	1.53589	3.90653	0.00288976	0.0233877	FALSE
CDT	GO:0072529	pyrimidine-containing compound catabolic process	http://amigo.geneontology.org/amigo/term/GO:0072529	18	6	1.53589	3.90653	0.00288976	0.0233877	FALSE
CDT	GO:0034143	regulation of toll-like receptor 4 signaling pathway	http://amigo.geneontology.org/amigo/term/GO:0034143	18	6	1.53589	3.90653	0.00288976	0.0233877	TRUE
CDT	GO:0098880	maintenance of postsynaptic specialization structure	http://amigo.geneontology.org/amigo/term/GO:0098880	18	6	1.53589	3.90653	0.00288976	0.0233877	FALSE
CDT	GO:0002726	positive regulation of T cell cytokine production	http://amigo.geneontology.org/amigo/term/GO:0002726	18	6	1.53589	3.90653	0.00288976	0.0233877	TRUE
CDT	GO:0008154	actin polymerization or depolymerization	http://amigo.geneontology.org/amigo/term/GO:0008154	198	29	16.8948	1.7165	0.00289201	0.0233877	FALSE
CDT	GO:0071402	cellular response to lipoprotein particle stimulus	http://amigo.geneontology.org/amigo/term/GO:0071402	30	8	2.55982	3.12522	0.00293674	0.0236857	FALSE
CDT	GO:0090075	relaxation of muscle	http://amigo.geneontology.org/amigo/term/GO:0090075	30	8	2.55982	3.12522	0.00293674	0.0236857	FALSE
CDT	GO:0010543	regulation of platelet activation	http://amigo.geneontology.org/amigo/term/GO:0010543	30	8	2.55982	3.12522	0.00293674	0.0236857	FALSE
CDT	GO:0030888	regulation of B cell proliferation	http://amigo.geneontology.org/amigo/term/GO:0030888	65	13	5.54627	2.34392	0.0029769	0.023983	TRUE
CDT	GO:0030183	B cell differentiation	http://amigo.geneontology.org/amigo/term/GO:0030183	129	21	11.0072	1.90784	0.00297893	0.023983	TRUE
CDT	GO:0001501	skeletal system development	http://amigo.geneontology.org/amigo/term/GO:0001501	491	60	41.8957	1.43213	0.00298482	0.024009	FALSE
CDT	GO:0043501	skeletal muscle adaptation	http://amigo.geneontology.org/amigo/term/GO:0043501	24	7	2.04785	3.41821	0.00307183	0.0246211	FALSE
CDT	GO:0035235	ionotropic glutamate receptor signaling pathway	http://amigo.geneontology.org/amigo/term/GO:0035235	24	7	2.04785	3.41821	0.00307183	0.0246211	FALSE
CDT	GO:0036037	CD8-positive, alpha-beta T cell activation	http://amigo.geneontology.org/amigo/term/GO:0036037	24	7	2.04785	3.41821	0.00307183	0.0246211	TRUE
CDT	GO:1901739	regulation of myoblast fusion	http://amigo.geneontology.org/amigo/term/GO:1901739	24	7	2.04785	3.41821	0.00307183	0.0246211	FALSE
CDT	GO:0007416	synapse assembly	http://amigo.geneontology.org/amigo/term/GO:0007416	164	25	13.9937	1.78652	0.00318499	0.0255054	FALSE
CDT	GO:1903624	regulation of DNA catabolic process	http://amigo.geneontology.org/amigo/term/GO:1903624	13	5	1.10925	4.50753	0.00322914	0.0256991	FALSE
CDT	GO:0034315	regulation of Arp2/3 complex-mediated actin nucleation	http://amigo.geneontology.org/amigo/term/GO:0034315	13	5	1.10925	4.50753	0.00322914	0.0256991	FALSE
CDT	GO:0021702	cerebellar Purkinje cell differentiation	http://amigo.geneontology.org/amigo/term/GO:0021702	13	5	1.10925	4.50753	0.00322914	0.0256991	FALSE
CDT	GO:0097202	activation of cysteine-type endopeptidase activity	http://amigo.geneontology.org/amigo/term/GO:0097202	13	5	1.10925	4.50753	0.00322914	0.0256991	FALSE
CDT	GO:0002863	positive regulation of inflammatory response to antigenic stimulus	http://amigo.geneontology.org/amigo/term/GO:0002863	13	5	1.10925	4.50753	0.00322914	0.0256991	TRUE
CDT	GO:0038065	collagen-activated signaling pathway	http://amigo.geneontology.org/amigo/term/GO:0038065	13	5	1.10925	4.50753	0.00322914	0.0256991	FALSE
CDT	GO:0046479	glycosphingolipid catabolic process	http://amigo.geneontology.org/amigo/term/GO:0046479	13	5	1.10925	4.50753	0.00322914	0.0256991	FALSE
CDT	GO:0043368	positive T cell selection	http://amigo.geneontology.org/amigo/term/GO:0043368	37	9	3.15711	2.85071	0.00324563	0.0257703	TRUE
CDT	GO:0051348	negative regulation of transferase activity	http://amigo.geneontology.org/amigo/term/GO:0051348	254	35	21.6731	1.6149	0.00324903	0.0257703	FALSE
CDT	GO:0014910	regulation of smooth muscle cell migration	http://amigo.geneontology.org/amigo/term/GO:0014910	81	15	6.91151	2.17029	0.00325229	0.0257703	FALSE
CDT	GO:0045069	regulation of viral genome replication	http://amigo.geneontology.org/amigo/term/GO:0045069	81	15	6.91151	2.17029	0.00325229	0.0257703	FALSE
CDT	GO:0022408	negative regulation of cell-cell adhesion	http://amigo.geneontology.org/amigo/term/GO:0022408	173	26	14.7616	1.76132	0.00325237	0.0257703	FALSE
CDT	GO:0031532	actin cytoskeleton reorganization	http://amigo.geneontology.org/amigo/term/GO:0031532	97	17	8.27675	2.05395	0.00329042	0.0260489	FALSE
CDT	GO:0002715	regulation of natural killer cell mediated immunity	http://amigo.geneontology.org/amigo/term/GO:0002715	51	11	4.35169	2.52775	0.00330164	0.0261148	TRUE
CDT	GO:0050798	activated T cell proliferation	http://amigo.geneontology.org/amigo/term/GO:0050798	44	10	3.7544	2.66354	0.0033451	0.0264123	TRUE
CDT	GO:0006040	amino sugar metabolic process	http://amigo.geneontology.org/amigo/term/GO:0006040	44	10	3.7544	2.66354	0.0033451	0.0264123	FALSE
CDT	GO:0036293	response to decreased oxygen levels	http://amigo.geneontology.org/amigo/term/GO:0036293	301	40	25.6835	1.55742	0.00336056	0.0265011	FALSE
CDT	GO:0051495	positive regulation of cytoskeleton organization	http://amigo.geneontology.org/amigo/term/GO:0051495	209	30	17.8334	1.68224	0.00336223	0.0265011	FALSE
CDT	GO:0008037	cell recognition	http://amigo.geneontology.org/amigo/term/GO:0008037	122	20	10.4099	1.92124	0.00340265	0.0267963	FALSE
CDT	GO:0097755	positive regulation of blood vessel diameter	http://amigo.geneontology.org/amigo/term/GO:0097755	66	13	5.6316	2.3084	0.00342354	0.0269372	FALSE
CDT	GO:1903508	positive regulation of nucleic acid-templated transcription	http://amigo.geneontology.org/amigo/term/GO:1903508	1520	159	129.697	1.22593	0.0035656	0.0280305	FALSE
CDT	GO:0006486	protein glycosylation	http://amigo.geneontology.org/amigo/term/GO:0006486	219	31	18.6867	1.65894	0.00359997	0.0282515	FALSE
CDT	GO:0043413	macromolecule glycosylation	http://amigo.geneontology.org/amigo/term/GO:0043413	219	31	18.6867	1.65894	0.00359997	0.0282515	FALSE
CDT	GO:0018107	peptidyl-threonine phosphorylation	http://amigo.geneontology.org/amigo/term/GO:0018107	106	18	9.04469	1.99012	0.00360844	0.0282933	FALSE
CDT	GO:1902680	positive regulation of RNA biosynthetic process	http://amigo.geneontology.org/amigo/term/GO:1902680	1521	159	129.783	1.22512	0.00365731	0.0284811	FALSE
CDT	GO:0032743	positive regulation of interleukin-2 production	http://amigo.geneontology.org/amigo/term/GO:0032743	31	8	2.64515	3.02441	0.00366678	0.0284811	FALSE
CDT	GO:0042554	superoxide anion generation	http://amigo.geneontology.org/amigo/term/GO:0042554	31	8	2.64515	3.02441	0.00366678	0.0284811	FALSE
CDT	GO:0090322	regulation of superoxide metabolic process	http://amigo.geneontology.org/amigo/term/GO:0090322	31	8	2.64515	3.02441	0.00366678	0.0284811	FALSE
CDT	GO:2000108	positive regulation of leukocyte apoptotic process	http://amigo.geneontology.org/amigo/term/GO:2000108	31	8	2.64515	3.02441	0.00366678	0.0284811	FALSE
CDT	GO:0060142	regulation of syncytium formation by plasma membrane fusion	http://amigo.geneontology.org/amigo/term/GO:0060142	31	8	2.64515	3.02441	0.00366678	0.0284811	FALSE
CDT	GO:0010574	regulation of vascular endothelial growth factor production	http://amigo.geneontology.org/amigo/term/GO:0010574	31	8	2.64515	3.02441	0.00366678	0.0284811	FALSE
[truncated: 6,188 more rows]

## Sheet: Table S5 Diff. expr. EAE groups
Comparison	Gene symbol	Illumina ID	Entrez ID	p-value	adj. p-value	log(FC)	log(FC) 95% CI	mean expression	t-value	B-value	p-value MOG4-CFA	adj. p-value MOG4-CFA	log(FC) MOG4-CFA	log(FC) 95% CI MOG4-CFA	mean expression MOG4-CFA	t-value MOG4-CFA	B-value MOG4-CFA	p-value OSE4-OSE0	adj. p-value OSE4-OSE0	log(FC) OSE4-OSE0	log(FC) 95% CI OSE4-OSE0	mean expression OSE4-OSE0	t-value OSE4-OSE0	B-value OSE4-OSE0
[truncated: 7,030 more rows]

[truncated: 4 more sheets: Table S6 IMSGC PCA, Table S7 TH cell PCA, Table S8 Diff. expr. TH markers, Table S9 GO ORA TH1 groups]
